# Supplementary material for: Cancer-associated fibroblasts-derived lncRNA signature as a putative biomarker in breast cancer
Source: Front Oncol. 2022 Nov 2;12:1028664. doi: 10.3389/fonc.2022.1028664 (PMC9667072; doi:10.3389/fonc.2022.1028664)
Supplement: Table S1 — Stromal and immune infiltration levels of TCGA BRCA samples calculated by ESTIMATE algorithm. [file Table_1.xlsx]

## Sheet: Sheet2
Table S1. Stromal and immune infiltration levels of TCGA BRCA samples calculated by ESTIMATE algorithm.
Description	StromalScore	ImmuneScore	ESTIMATEScore
TCGA.E9.A1NI.01A	721.069	161.712	882.781
TCGA.A1.A0SP.01A	-64.4069	1063.17	998.765
TCGA.BH.A1EU.11A	904.359	289.786	1194.15
TCGA.A8.A06X.01A	270.254	552.929	823.184
TCGA.E2.A14T.01A	-106.173	276.181	170.008
TCGA.AC.A8OS.01A	1117.16	1084.57	2201.72
TCGA.A8.A09K.01A	-682.149	740.164	58.0147
TCGA.OL.A5RY.01A	1328.89	2402.95	3731.84
TCGA.BH.A0DG.01A	1393.18	1174.32	2567.51
TCGA.B6.A0I9.01A	-410.338	265.944	-144.394
TCGA.A2.A0CP.01A	1040.34	384.793	1425.13
TCGA.A8.A07S.01A	168.31	181.82	350.13
TCGA.AO.A12H.01A	-112.16	126.116	13.9562
TCGA.BH.A203.11A	595.556	120.115	715.671
TCGA.AR.A1AU.01A	536.909	50.0829	586.992
TCGA.D8.A1X9.01A	868.189	746.715	1614.9
TCGA.E9.A1RH.11A	1521.81	659.528	2181.34
TCGA.A8.A07R.01A	-673.283	-201.063	-874.346
TCGA.AO.A12C.01A	1120	-129.996	990.002
TCGA.V7.A7HQ.01A	195.112	397.835	592.947
TCGA.A2.A1FZ.01A	1110.03	811.998	1922.03
TCGA.AR.A251.01A	120.62	230.948	351.568
TCGA.BH.A18J.11A	686.482	421.671	1108.15
TCGA.EW.A1PF.01A	1098	696.404	1794.41
TCGA.BH.A18T.01A	-392.947	299.946	-93.0013
TCGA.AR.A24S.01A	1462.94	1638.63	3101.56
TCGA.AN.A041.01A	827.002	178.296	1005.3
TCGA.BH.A0E0.11A	-4.75525	-28.1104	-32.8656
TCGA.E2.A1LL.01A	-534.796	-184.776	-719.572
TCGA.E2.A1IJ.01A	1550.78	1513.68	3064.45
TCGA.AR.A24O.01A	1609.58	1165.76	2775.34
TCGA.XX.A899.01A	1237.35	1934.8	3172.15
TCGA.D8.A1XK.01A	-472.939	922.973	450.034
TCGA.AC.A5XS.01A	793.048	1635.18	2428.23
TCGA.BH.A18L.01A	-704.421	-255.701	-960.122
TCGA.OL.A66J.01A	792.244	440.99	1233.23
TCGA.PE.A5DD.01A	678.801	861.909	1540.71
TCGA.AN.A04D.01A	-1152.54	-834.335	-1986.87
TCGA.4H.AAAK.01A	1146.63	499.183	1645.81
TCGA.E9.A5FL.01A	285.634	569.839	855.473
TCGA.E9.A24A.01A	1132	1167.14	2299.14
TCGA.BH.A1FM.01A	777.669	-3.37921	774.29
TCGA.A8.A07C.01A	28.7717	831.016	859.788
TCGA.AR.A24Q.01A	803.721	931.928	1735.65
TCGA.AR.A2LE.01A	130.881	174.904	305.786
TCGA.AR.A0U4.01A	597.628	2184.6	2782.23
TCGA.GM.A2DN.01A	649.862	1958.62	2608.48
TCGA.A7.A13D.01A	-46.873	-363.449	-410.322
TCGA.D8.A1JG.01B	842.589	1346.66	2189.25
TCGA.E2.A570.01A	815.822	37.7523	853.575
TCGA.A2.A04Q.01A	989.027	2798.17	3787.19
TCGA.A7.A6VV.01A	927.616	977.858	1905.47
TCGA.E2.A1IG.01A	900.194	189.954	1090.15
TCGA.E9.A1N6.01A	940.15	406.733	1346.88
TCGA.E9.A1NC.01A	777.141	1738.18	2515.32
TCGA.A7.A3IZ.01A	-419.782	-200.037	-619.82
TCGA.BH.A18U.11A	754.123	488.693	1242.82
TCGA.AN.A0AK.01A	-445.663	204.812	-240.851
TCGA.D8.A1JM.01A	-1283.07	107.024	-1176.05
TCGA.OL.A5S0.01A	731.929	1254.3	1986.23
TCGA.A8.A06Z.01A	-680.856	-200.433	-881.289
TCGA.AQ.A54O.01A	-197.53	579.829	382.298
TCGA.E2.A15S.01A	-914.575	-854.145	-1768.72
TCGA.BH.A1ET.11B	1021.61	440.957	1462.56
TCGA.BH.A18R.11A	799.6	206.268	1005.87
TCGA.EW.A423.01A	-176.996	982.661	805.664
TCGA.C8.A273.01A	588.92	124.946	713.867
TCGA.OL.A5RV.01A	18.8951	-108.333	-89.4375
TCGA.AC.A2FM.01A	-112.323	-523.324	-635.647
TCGA.AO.A0JM.01A	758.084	461.839	1219.92
TCGA.BH.A0DP.01A	941.62	1011.7	1953.32
TCGA.A2.A25E.01A	116.992	-48.0088	68.983
TCGA.B6.A2IU.01A	-284.334	-366.574	-650.907
TCGA.BH.A18P.01A	315.922	299.094	615.016
TCGA.E9.A22B.01A	946.226	477.849	1424.08
TCGA.A2.A0SW.01A	764.802	1754.82	2519.62
TCGA.E2.A107.01A	-529.027	-60.1174	-589.144
TCGA.E2.A1B6.01A	26.205	2830.38	2856.59
TCGA.D8.A1XW.01A	1134.19	1506.38	2640.58
TCGA.A7.A0DC.01A	-990.833	-1062.73	-2053.57
TCGA.EW.A6SD.01A	398.345	1220.57	1618.91
TCGA.AO.A0J3.01A	-1000.1	-452.492	-1452.59
TCGA.A7.A0DC.11A	1238.04	364.049	1602.09
TCGA.AN.A03X.01A	1437.1	651.074	2088.18
TCGA.BH.A1FM.11B	860.138	297.401	1157.54
TCGA.A8.A099.01A	269.521	248.932	518.453
TCGA.E2.A14Z.01A	725.592	1827.86	2553.45
TCGA.AR.A5QP.01A	556.671	344.166	900.838
TCGA.AC.A62X.01A	-903.468	-314.726	-1218.19
TCGA.BH.A42V.01A	759.503	911.733	1671.24
TCGA.B6.A0RS.01A	359.612	1105.45	1465.06
TCGA.D8.A1JL.01A	1002.28	1758.17	2760.45
TCGA.BH.A0DZ.01A	1287.82	1076.41	2364.23
TCGA.A8.A06Y.01A	-885.337	-584.195	-1469.53
TCGA.B6.A1KC.01B	-316.801	-338.94	-655.741
TCGA.C8.A135.01A	677.21	827.185	1504.4
TCGA.5L.AAT1.01A	971.298	2057.56	3028.85
TCGA.AR.A24R.01A	312.676	641.641	954.317
TCGA.S3.AA0Z.01A	-229.449	1107.44	877.991
TCGA.D8.A1J8.01A	744.478	1549.49	2293.96
TCGA.A2.A0ER.01A	-206.162	134.643	-71.5185
TCGA.E9.A1ND.01A	647.475	2271.35	2918.82
TCGA.GI.A2C8.11A	435.843	-335.024	100.819
TCGA.A2.A1G1.01A	917.704	1454.43	2372.14
TCGA.A2.A0SU.01A	417.995	499.586	917.581
TCGA.E2.A1LB.01A	385.809	7.28051	393.089
TCGA.E9.A1RD.01A	457.598	175.345	632.943
TCGA.OL.A6VQ.01A	942.954	640.723	1583.68
TCGA.AQ.A04J.01A	965.872	1906.32	2872.19
TCGA.AQ.A1H3.01A	822.255	693.742	1516
TCGA.A2.A259.01A	784.517	935.628	1720.15
TCGA.WT.AB44.01A	601.277	464.596	1065.87
TCGA.B6.A0IN.01A	992.957	1515.9	2508.86
TCGA.E9.A1R3.01A	933.558	983.16	1916.72
TCGA.A8.A086.01A	898.277	76.6562	974.933
TCGA.AC.A3BB.01A	1240.35	1825.59	3065.94
TCGA.AC.A2QI.01A	1009.59	1027.92	2037.51
TCGA.BH.A1F5.01A	78.54	-280.014	-201.474
TCGA.AC.A3HN.01A	1434.23	1295.62	2729.85
TCGA.BH.A1FG.01A	-108.94	82.2491	-26.6909
TCGA.BH.A0DV.01A	1827.86	933.011	2760.87
TCGA.UL.AAZ6.01A	-806.722	21.9288	-784.794
TCGA.AR.A255.01A	1156.77	948.161	2104.93
TCGA.LD.A7W6.01A	221.286	407.368	628.654
TCGA.AR.A24Z.01A	-150.651	67.6537	-82.9974
TCGA.A1.A0SO.01A	-1180.76	-630.554	-1811.32
TCGA.A2.A3XS.01A	104.571	847.981	952.552
TCGA.D8.A1X6.01A	217.29	883.66	1100.95
TCGA.BH.A0HF.01A	1092.53	1048.83	2141.36
TCGA.A7.A3J0.01A	-697.206	392.43	-304.776
TCGA.AC.A23C.01A	724.581	872.222	1596.8
TCGA.LL.A442.01A	-359.503	578.568	219.065
TCGA.S3.A6ZH.01A	-509.589	147.755	-361.833
TCGA.AC.A8OR.01A	-991.966	214.426	-777.54
TCGA.AR.A1AX.01A	922.831	2268.38	3191.21
TCGA.D8.A1XO.01A	1133.35	771.767	1905.12
TCGA.E9.A1R2.01A	318.023	426.093	744.116
TCGA.D8.A27M.01A	1131.81	2058.53	3190.34
TCGA.AN.A0FY.01A	438.291	-66.7774	371.514
TCGA.BH.A0DX.01A	1314.69	1204.44	2519.13
TCGA.EW.A1IY.01A	1188.73	1617.49	2806.21
TCGA.A2.A04N.01A	856.187	187.306	1043.49
TCGA.A2.A0YF.01A	138.394	624.113	762.507
TCGA.PE.A5DE.01A	643.871	2595.68	3239.55
TCGA.BH.A1FN.11A	1475.75	1741.92	3217.66
TCGA.EW.A1J5.01A	473.518	1610.77	2084.29
TCGA.AO.A0JE.01A	1508.52	1747.55	3256.08
TCGA.BH.A1FN.01A	350.168	77.428	427.596
TCGA.BH.A18V.01A	693.333	1287.97	1981.3
TCGA.AC.A23H.11A	1288.31	655.513	1943.83
TCGA.BH.A0BF.01A	1764.02	2400.17	4164.19
TCGA.B6.A409.01A	-145.651	407.728	262.076
TCGA.A2.A0CL.01A	1380.31	2847.26	4227.57
TCGA.A2.A0CO.01A	1124.83	1930.92	3055.75
TCGA.E2.A158.11A	1613.99	736.62	2350.61
TCGA.AC.A3QP.01A	1060.18	1318.52	2378.71
TCGA.AC.A2QJ.01A	1264.88	1947	3211.87
TCGA.B6.A0RM.01A	-428.896	-391.092	-819.989
TCGA.D8.A1JS.01A	-1059.59	-342.211	-1401.8
TCGA.E9.A1RB.11A	1352.04	1258.33	2610.38
TCGA.A7.A26J.01A	696.248	311.266	1007.51
TCGA.A7.A13H.01A	721.055	1595.33	2316.38
TCGA.AO.A126.01A	1098.59	589.611	1688.2
TCGA.BH.A6R8.01A	-60.1895	913.389	853.199
TCGA.A7.A0DB.01C	1142.26	134.65	1276.91
TCGA.AC.A3TM.01A	162.093	859.699	1021.79
TCGA.AR.A0TQ.01A	272.486	1225	1497.49
TCGA.GM.A2DH.01A	-76.8552	1614.02	1537.16
TCGA.B6.A0RI.01A	761.835	303.116	1064.95
TCGA.A2.A1G0.01A	962.652	840.328	1802.98
TCGA.A2.A1FX.01A	690.034	602.548	1292.58
TCGA.A7.A26G.01A	1574.13	1372.72	2946.86
TCGA.E2.A1LI.01A	-444.896	952.839	507.943
TCGA.A8.A08P.01A	1027.59	1820.11	2847.7
TCGA.E2.A1IN.01A	1099.89	74.8638	1174.75
TCGA.BH.A0HA.01A	1357.21	1173.63	2530.84
TCGA.AO.A1KR.01A	-967.669	421.519	-546.15
TCGA.3C.AALK.01A	911.566	564.981	1476.55
TCGA.BH.A0BV.01A	953.307	1079.1	2032.41
TCGA.E2.A1IH.01A	1652.87	2026.82	3679.7
TCGA.XX.A89A.01A	1780.85	1743.69	3524.53
TCGA.E9.A1RH.01A	240.896	96.3803	337.276
TCGA.A8.A085.01A	183.219	-737.453	-554.233
TCGA.E9.A1N3.01A	-586.964	-644.01	-1230.97
TCGA.BH.A1EW.11B	523.493	244.266	767.759
TCGA.D8.A13Y.01A	-974.522	-1033.65	-2008.17
TCGA.AO.A0JB.01A	269.755	618.537	888.292
TCGA.AC.A6IV.01A	1731.78	1887.77	3619.55
TCGA.A8.A09M.01A	204.72	1213.15	1417.87
TCGA.BH.A0GY.01A	397.879	684.735	1082.61
TCGA.AR.A2LL.01A	245.673	696.816	942.489
TCGA.BH.A208.01A	2096.87	747.438	2844.3
TCGA.E2.A15I.11A	1127.8	174.726	1302.53
TCGA.EW.A1PE.01A	948.344	1459.47	2407.81
TCGA.AO.A125.01A	-1464.25	-519.539	-1983.79
TCGA.E2.A1B1.01A	1502.24	1634.36	3136.6
TCGA.BH.A0C0.01A	359.014	2319.39	2678.4
TCGA.A7.A26I.01B	1462.11	727.052	2189.16
TCGA.AO.A0JJ.01A	1362.75	1717.42	3080.17
TCGA.AR.A2LH.01A	770.793	2088.41	2859.2
TCGA.A2.A3XW.01A	527.906	1311.77	1839.68
TCGA.AR.A0TS.01A	620.47	2207.54	2828.01
TCGA.BH.A0AV.01A	1197.28	564.694	1761.97
TCGA.A8.A07B.01A	542.947	-31.2995	511.647
TCGA.LL.A73Z.01A	912.819	1358.11	2270.93
TCGA.BH.A0BA.11A	1189.6	981.928	2171.53
TCGA.BH.A0B3.11B	727.42	966.534	1693.95
TCGA.B6.A402.01A	-451.513	-397.22	-848.733
TCGA.AR.A0TT.01A	1271.67	2594.93	3866.59
TCGA.EW.A6SB.01A	-510.332	2292.26	1781.93
TCGA.AC.A2FB.01A	891.785	2423.35	3315.13
TCGA.AC.A62V.01A	218.087	217.429	435.516
TCGA.D8.A1XQ.01A	595.652	1526.98	2122.63
TCGA.BH.A0DD.01A	-87.6259	26.3475	-61.2785
TCGA.Z7.A8R6.01A	-127.969	145.513	17.5438
TCGA.OL.A5DA.01A	4.39411	316.81	321.204
TCGA.WT.AB41.01A	208.76	2265.23	2473.99
TCGA.E2.A1LA.01A	640.643	1792.32	2432.96
TCGA.AR.A24N.01A	526.043	122.638	648.68
TCGA.E9.A3QA.01A	340.292	2249.69	2589.99
TCGA.BH.A0DO.11A	314.847	308.75	623.597
TCGA.E2.A15J.01A	-333.548	-216.186	-549.734
TCGA.LL.A73Y.01A	716.243	1121.46	1837.7
TCGA.A2.A4RY.01A	806.477	773.054	1579.53
TCGA.D8.A1XU.01A	927.475	494.11	1421.59
TCGA.E2.A1LS.11A	1031.92	87.3448	1119.26
TCGA.AN.A0FJ.01A	155.716	-26.9061	128.81
TCGA.BH.A0DK.01A	1382.44	1963.71	3346.15
TCGA.B6.A0IJ.01A	-205.922	1974.28	1768.36
TCGA.LL.A7SZ.01A	515.917	2033.35	2549.26
TCGA.C8.A26Y.01A	-712.664	486.729	-225.934
TCGA.GI.A2C9.11A	1294.24	891.111	2185.35
TCGA.BH.A0BQ.11A	707.277	458.132	1165.41
TCGA.A8.A06R.01A	1066.11	1047.59	2113.71
TCGA.AO.A128.01A	603.982	3102.05	3706.03
TCGA.E2.A1BC.01A	893.006	-228.922	664.084
TCGA.A7.A0CE.11A	894.592	945.268	1839.86
TCGA.B6.A0I6.01A	272.99	-120.938	152.052
TCGA.BH.A1ET.01A	632.439	380.701	1013.14
TCGA.A2.A04V.01A	756.671	405.596	1162.27
TCGA.A7.A2KD.01A	922.352	1095.87	2018.22
TCGA.A7.A0CE.01A	-414.706	-75.1906	-489.897
TCGA.D8.A1JE.01A	1439.82	762.882	2202.71
TCGA.B6.A0WX.01A	1008.11	916.858	1924.97
TCGA.A7.A4SB.01A	47.3953	-459.892	-412.497
TCGA.EW.A1J1.01A	33.3377	928.28	961.618
TCGA.A2.A0YM.01A	139.898	1072.04	1211.94
TCGA.A8.A0A4.01A	575.368	-227.78	347.589
TCGA.A2.A0EM.01A	712.817	87.3879	800.205
TCGA.AR.A24X.01A	552.565	165.731	718.296
TCGA.C8.A132.01A	1080.56	1510.16	2590.73
TCGA.AN.A049.01A	756.12	773.591	1529.71
TCGA.A2.A0SY.01A	1202.39	1247.53	2449.91
TCGA.B6.A0RU.01A	204.086	-195.447	8.63817
TCGA.AR.A0TX.01A	928.341	1797.15	2725.49
TCGA.BH.A0HQ.01A	595.758	6.44647	602.204
TCGA.E2.A15C.01A	632.432	239.223	871.656
TCGA.AQ.A54N.01A	-1486.59	-3.31725	-1489.91
TCGA.A8.A07I.01A	1025.55	794.608	1820.16
TCGA.B6.A1KI.01A	626.643	-429.973	196.67
TCGA.B6.A0RH.01A	643.845	262.028	905.873
TCGA.BH.A5IZ.01A	-424.297	235.945	-188.352
TCGA.AN.A0XU.01A	-641.55	658.331	16.7809
TCGA.LD.A74U.01A	1150.6	1041.01	2191.61
TCGA.B6.A401.01A	438.058	974.719	1412.78
TCGA.PL.A8LV.01A	-59.9623	1013.38	953.417
TCGA.BH.A0C3.11A	402.735	396.845	799.58
TCGA.BH.A0BR.01A	1394.66	1105.47	2500.12
TCGA.A8.A07G.01A	1201.16	578.98	1780.14
TCGA.A2.A0EN.01A	1540.66	2168.59	3709.26
TCGA.OK.A5Q2.01A	691.27	1410.43	2101.7
TCGA.A8.A084.01A	123.271	-167.613	-44.342
TCGA.BH.A0DS.01A	806.281	1080.54	1886.82
TCGA.A8.A09I.01A	515.822	1087.09	1602.92
TCGA.GM.A3XL.01A	-646.632	1464.6	817.966
TCGA.W8.A86G.01A	187.844	-494.68	-306.837
TCGA.AO.A12F.01A	477.052	-167.559	309.492
TCGA.BH.A0HK.01A	731.17	508.326	1239.5
TCGA.A8.A06Q.01A	-1066.78	-520.348	-1587.13
TCGA.BH.A42U.01A	700.443	1393.79	2094.24
TCGA.BH.A0BW.11A	909.307	2742.46	3651.77
TCGA.AQ.A04L.01B	445.858	98.117	543.975
TCGA.AR.A1AO.01A	1627.32	2727.48	4354.8
TCGA.Z7.A8R5.01A	588.941	1595.83	2184.77
TCGA.B6.A0I1.01A	-1202.84	-528.45	-1731.29
TCGA.E9.A1N6.11A	958.39	1050.23	2008.62
TCGA.EW.A1PA.01A	268.535	312.977	581.512
TCGA.BH.A0W4.01A	511.148	-313.147	198.001
TCGA.A2.A3XZ.01A	62.6052	1888.82	1951.42
TCGA.A7.A26H.01A	1002.31	822.095	1824.41
TCGA.E2.A1B0.01A	626.964	787.531	1414.49
TCGA.BH.A1EU.01A	1488.08	1900.84	3388.92
TCGA.AC.A23H.01A	176.449	-217.245	-40.7965
TCGA.EW.A1P4.01A	116.443	1571.19	1687.64
TCGA.E2.A10E.01A	56.2991	266.049	322.349
TCGA.EW.A1P0.01A	156.257	313.416	469.673
TCGA.EW.A6S9.01A	615.213	94.9222	710.136
TCGA.A2.A25B.01A	637.214	618.275	1255.49
TCGA.LL.A6FR.01A	368.653	219.061	587.713
TCGA.AR.A5QM.01A	929.994	1081.1	2011.1
TCGA.BH.A18Q.11A	616.354	198.98	815.334
TCGA.EW.A1P5.01A	143.494	980.433	1123.93
TCGA.E2.A14O.01A	-161.53	121.964	-39.5651
TCGA.AN.A0AR.01A	-814.039	-422.775	-1236.81
TCGA.E9.A22D.01A	594.353	2588.3	3182.65
TCGA.A2.A0CS.01A	636.492	478.868	1115.36
TCGA.E2.A1IF.01A	846.08	516.719	1362.8
TCGA.BH.A0DZ.11A	73.2311	302.973	376.205
TCGA.E2.A1IE.01A	-395.856	-792.493	-1188.35
TCGA.BH.A0BW.01A	254.911	1874.3	2129.22
TCGA.E2.A1AZ.01A	962.544	1518.22	2480.77
TCGA.D8.A27N.01A	1173.24	1140.53	2313.77
TCGA.A2.A0CT.01A	-201.619	-89.1835	-290.803
TCGA.A8.A09R.01A	756.9	1023.37	1780.27
TCGA.B6.A0RE.01A	-275.448	109.882	-165.565
TCGA.E9.A249.01A	-223.392	95.1674	-128.224
TCGA.E2.A1B5.01A	831.175	2676.04	3507.21
TCGA.A2.A25A.01A	1378.65	1117.92	2496.57
TCGA.AO.A03O.01A	-202.729	889.702	686.973
TCGA.E9.A22A.01A	1669.68	1581.95	3251.64
TCGA.BH.A1EV.11A	1213.82	754.043	1967.86
TCGA.BH.A0GZ.01A	655.594	116.221	771.815
TCGA.BH.A1FD.01A	549.78	270.682	820.461
TCGA.A1.A0SH.01A	1515.25	372.213	1887.46
TCGA.E2.A10A.01A	181.182	245.089	426.271
TCGA.B6.A0IO.01A	-570.93	217.065	-353.865
TCGA.BH.A1FR.01A	-20.4258	657.995	637.569
TCGA.D8.A143.01A	-414.405	544.192	129.787
TCGA.AO.A03R.01A	51.0101	1226.71	1277.72
TCGA.BH.A0DQ.11A	553.844	145.104	698.948
TCGA.BH.A0BV.11A	754.823	-365.27	389.552
TCGA.BH.A0E0.01A	-730.177	310.075	-420.102
TCGA.A8.A0AD.01A	988.283	803.302	1791.58
TCGA.GM.A2DI.01A	1392.45	2695.66	4088.11
TCGA.E9.A6HE.01A	696.168	876.671	1572.84
TCGA.BH.A0B3.01A	602.678	1338.33	1941.01
TCGA.AR.A0TU.01A	-738.379	1191.26	452.886
TCGA.LQ.A4E4.01A	-177.604	-561.645	-739.249
TCGA.PL.A8LY.01A	-652.694	237.246	-415.449
TCGA.BH.A1FU.01A	1210.2	1010.47	2220.67
TCGA.A8.A09D.01A	1502.53	1005.72	2508.26
TCGA.B6.A3ZX.01A	183.888	2531.36	2715.25
TCGA.A7.A5ZV.01A	-392.022	557.167	165.146
TCGA.BH.A0AY.01A	1374.44	1138.32	2512.76
TCGA.A7.A4SD.01A	474.751	1396.9	1871.65
TCGA.AO.A03L.01A	756.089	697.981	1454.07
TCGA.A2.A0EX.01A	988.248	513.453	1501.7
TCGA.GM.A2DM.01A	-381.654	634.827	253.173
TCGA.BH.A0DO.01B	139.958	-147.861	-7.90249
TCGA.HN.A2OB.01A	1263.4	243.538	1506.94
TCGA.A2.A0CM.01A	652.078	1733.53	2385.61
TCGA.A2.A4S0.01A	-551.188	-330.05	-881.238
TCGA.BH.A0H9.01A	-74.5474	-99.1695	-173.717
TCGA.B6.A0IP.01A	14.9036	337.972	352.876
TCGA.C8.A12X.01A	51.7019	326.622	378.323
TCGA.AN.A0AL.01A	848.3	1233.19	2081.49
TCGA.LD.A9QF.01A	1454.05	2726.83	4180.88
TCGA.BH.A0DG.11A	368.038	370.513	738.551
TCGA.E2.A152.01A	993.931	454.481	1448.41
TCGA.BH.A1FE.06A	1197.09	480.869	1677.96
TCGA.BH.A18N.01A	5.61406	-101.131	-95.5167
TCGA.C8.A1HN.01A	-13.149	189.201	176.052
TCGA.AN.A0FK.01A	27.3411	-35.8253	-8.48417
TCGA.B6.A0IE.01A	59.8776	-88.7318	-28.8542
TCGA.B6.A400.01A	396.105	966.26	1362.36
TCGA.GM.A2DB.01A	-472.045	1041.09	569.04
TCGA.AC.A2FK.01A	374.4	597.666	972.066
TCGA.BH.A0HU.01A	-346.833	-32.1966	-379.029
TCGA.D8.A140.01A	299.726	685.032	984.759
TCGA.A7.A0CD.01A	42.6858	-320.062	-277.376
TCGA.D8.A1JF.01A	780.445	514.252	1294.7
TCGA.BH.A208.11A	327.593	33.2083	360.801
TCGA.A2.A4S1.01A	1514.56	1831.55	3346.11
TCGA.5T.A9QA.01A	-1518.09	-396.681	-1914.77
TCGA.AR.A2LK.01A	509.953	383.298	893.251
TCGA.AR.A1AH.01A	-479.177	-421.619	-900.796
TCGA.AR.A254.01A	1231.11	1553.62	2784.73
TCGA.E2.A1IO.01A	1327.46	927.806	2255.26
TCGA.S3.A6ZF.01A	285.465	782.266	1067.73
TCGA.B6.A0IB.01A	-706.649	-780.298	-1486.95
TCGA.A8.A07J.01A	1718.81	1533.07	3251.88
TCGA.AN.A0FV.01A	472.607	-177.019	295.588
TCGA.AN.A0XP.01A	474.425	10.9907	485.416
TCGA.A8.A08Z.01A	1548.72	1193.58	2742.3
TCGA.E9.A226.01A	777.116	-113.304	663.812
TCGA.AR.A1AW.01A	1159.27	3134.33	4293.61
TCGA.GI.A2C9.01A	311.33	535.977	847.307
TCGA.EW.A6SA.01A	-920.125	-1052.23	-1972.35
TCGA.E9.A1NG.01A	1901.65	1295.29	3196.94
TCGA.A8.A07L.01A	195.461	-381.577	-186.116
TCGA.E2.A15L.01A	517.282	-136.826	380.456
TCGA.D8.A1JI.01A	-406.023	-30.3002	-436.323
TCGA.GM.A2DO.01A	162.506	3113.38	3275.88
TCGA.EW.A1P6.01A	577.417	-72.3105	505.107
TCGA.BH.A1F0.11B	907.63	520.27	1427.9
TCGA.AR.A1AI.01A	-313.335	1808.48	1495.14
TCGA.AR.A0U3.01A	-539.421	69.7459	-469.675
TCGA.A2.A0ES.01A	1018.59	693.792	1712.38
TCGA.BH.A18K.11A	428.838	-267.903	160.936
TCGA.A8.A06P.01A	1294.17	480.298	1774.47
TCGA.S3.AA12.01A	-447.287	-329.694	-776.981
TCGA.E9.A1N5.11A	820.033	156.556	976.589
TCGA.E9.A3Q9.01A	386.213	1084.05	1470.27
TCGA.BH.A0HX.01A	635.424	330.956	966.381
TCGA.AC.A3W7.01A	553.572	152.682	706.254
TCGA.AO.A124.01A	-788.109	142.209	-645.899
TCGA.AC.A5XU.01A	518.145	-25.4622	492.683
TCGA.LL.A6FQ.01A	-20.2003	586.33	566.129
TCGA.AQ.A1H2.01A	-194.406	263.449	69.0432
TCGA.BH.A0DQ.01A	1376.12	523.568	1899.69
TCGA.E2.A106.01A	-574.217	-623.206	-1197.42
TCGA.A2.A25F.01A	2024.69	3382.84	5407.52
TCGA.AN.A0AT.01A	-519.419	484.768	-34.6511
TCGA.D8.A27T.01A	1276.4	1192.05	2468.45
TCGA.A2.A04X.01A	304.195	1727.79	2031.99
TCGA.A2.A3XT.01A	259.077	1708.7	1967.77
TCGA.AR.A0TY.01A	-393.907	-243.208	-637.115
TCGA.A2.A0YG.01A	-221.872	26.0601	-195.812
TCGA.B6.A0WZ.01A	-34.9401	-322.046	-356.986
TCGA.A7.A5ZX.01A	740.933	-52.1663	688.766
TCGA.AC.A23G.01A	1766.57	1077.3	2843.88
TCGA.GM.A2DA.01A	1018.33	1599.23	2617.56
TCGA.B6.A0X1.01A	-651.988	1108.56	456.573
TCGA.AO.A12E.01A	562.463	657.843	1220.31
TCGA.AR.A250.01A	1267.62	946.758	2214.38
TCGA.A8.A06O.01A	439.677	443.221	882.898
TCGA.AO.A12G.01A	731.348	390.688	1122.04
TCGA.A7.A3IY.01A	961.675	1374.65	2336.32
TCGA.E2.A1IG.11A	1221.07	543.655	1764.72
TCGA.BH.A1EY.01A	1318.36	1534.99	2853.34
TCGA.A8.A079.01A	-295.089	226.038	-69.0506
TCGA.AO.A03P.01A	59.6109	-56.3715	3.23941
TCGA.E2.A572.01A	-671.477	115.301	-556.176
TCGA.A2.A0YH.01A	1122.64	1704.82	2827.47
TCGA.E2.A15G.01A	-192.609	-87.9966	-280.606
TCGA.C8.A12M.01A	-367.943	-47.1153	-415.058
TCGA.AR.A0TV.01A	-236.132	1264.14	1028.01
TCGA.A7.A13G.01B	577.838	96.4473	674.285
TCGA.A8.A07E.01A	1391.91	867.781	2259.69
TCGA.E9.A1N9.01A	349.833	226.6	576.433
TCGA.BH.A0H3.01A	1097.85	726.488	1824.34
TCGA.AR.A1AY.01A	-151.968	-27.5394	-179.507
TCGA.A2.A0D4.01A	-411.002	-557.99	-968.993
TCGA.E9.A5UO.01A	-1209.44	-822.233	-2031.67
TCGA.GM.A2DL.01A	1185.43	780.835	1966.26
TCGA.EW.A1PD.01A	841.701	21.09	862.791
TCGA.A1.A0SI.01A	1336.05	1116.71	2452.77
TCGA.A2.A0CV.01A	916.444	997.452	1913.9
TCGA.E2.A15E.06A	-548.419	588.504	40.0851
TCGA.AO.A12B.01A	-516.259	-79.3989	-595.658
TCGA.B6.A408.01A	688.886	1360.97	2049.85
TCGA.OL.A5D7.01A	-475.809	1775.36	1299.55
TCGA.A2.A0EW.01A	1348.1	971.331	2319.43
TCGA.A2.A0T4.01A	1219.55	1218.53	2438.08
TCGA.C8.A131.01A	555.304	741.552	1296.86
TCGA.BH.A1EN.01A	322.291	-137.351	184.94
TCGA.D8.A3Z5.01A	-79.9616	-71.3926	-151.354
TCGA.E9.A247.01A	-328.237	-461.361	-789.598
TCGA.C8.A12Q.01A	726.309	767.549	1493.86
TCGA.E2.A1BD.01A	334.664	-2.69018	331.974
TCGA.E9.A1RI.01A	1274.11	427.109	1701.22
TCGA.BH.A18M.11A	1362.55	743.714	2106.27
TCGA.E2.A105.01A	-524.961	-401.139	-926.1
TCGA.D8.A1JK.01A	901.768	1694.75	2596.51
TCGA.E9.A1N9.11A	634.57	-47.106	587.464
TCGA.BH.A0BJ.01A	911.908	701.337	1613.25
TCGA.S3.AA14.01A	763.533	-113.726	649.807
TCGA.C8.A26V.01A	84.791	392.369	477.16
TCGA.BH.A1FB.01A	1343.84	1777.32	3121.16
TCGA.D8.A1JP.01A	1211.32	857.144	2068.46
TCGA.E2.A14X.01A	55.2894	1275.75	1331.04
TCGA.BH.A0E2.01A	713.955	338.221	1052.18
TCGA.PL.A8LZ.01A	1153.53	2081.17	3234.7
TCGA.LL.A740.01A	1036.31	658.275	1694.58
TCGA.BH.A0AZ.11A	774.995	97.4868	872.482
TCGA.D8.A1X7.01A	424.319	58.0496	482.368
TCGA.AO.A0JD.01A	-760.725	457.921	-302.804
TCGA.D8.A1X5.01A	764.639	764.525	1529.16
TCGA.E9.A22E.01A	1926.71	1192.73	3119.44
TCGA.AC.A23E.01A	1616.09	716.065	2332.16
TCGA.AR.A0U2.01A	-339.177	404.117	64.9404
TCGA.A2.A1FV.01A	96.9969	-659.375	-562.379
TCGA.A8.A09B.01A	404.808	35.9925	440.8
TCGA.AN.A0XO.01A	246.922	-747.766	-500.844
TCGA.A7.A425.01A	758.99	950.468	1709.46
TCGA.BH.A0DD.11A	1683.49	934.683	2618.18
TCGA.A2.A0CZ.01A	1458.73	1172.04	2630.76
TCGA.GM.A3NY.01A	118.901	289.619	408.52
TCGA.AR.A0U0.01A	121.078	1820.47	1941.55
TCGA.AR.A24P.01A	900.903	324.238	1225.14
TCGA.AN.A0G0.01A	-127.434	63.619	-63.8149
TCGA.AN.A0AM.01A	297.51	900.984	1198.49
TCGA.BH.A0E6.01A	-46.5064	849.528	803.021
TCGA.E9.A248.01A	376.726	2091.21	2467.93
TCGA.B6.A1KN.01A	276.859	202.43	479.29
TCGA.LL.A9Q3.01A	303.839	900.541	1204.38
TCGA.A8.A08B.01A	-562.682	640.199	77.5167
TCGA.A1.A0SG.01A	633.345	559.282	1192.63
TCGA.BH.A0H0.01A	-503.09	-231.437	-734.527
TCGA.D8.A1XR.01A	103.113	-135.597	-32.4842
TCGA.C8.A12P.01A	818.441	616.133	1434.57
TCGA.BH.A0BJ.11A	642.579	161.2	803.779
TCGA.LL.A50Y.01A	0.374165	953.746	954.12
TCGA.AO.A03N.01B	386.139	27.6439	413.783
TCGA.E2.A1IU.01A	-199.354	311.172	111.817
TCGA.EW.A1IX.01A	1175.15	503.575	1678.72
TCGA.A2.A0EV.01A	942.071	1075.4	2017.47
TCGA.BH.A0BT.11A	-134.44	-158.069	-292.508
TCGA.AC.A3W5.01A	1468.43	1797.72	3266.15
TCGA.AR.A2LN.01A	1429.19	888.713	2317.9
TCGA.E9.A1QZ.01A	798.529	1843.62	2642.15
TCGA.BH.A8FY.01A	-739.1	160.327	-578.773
TCGA.AC.A6IX.06A	110.723	1930.22	2040.94
TCGA.AR.A1AL.01A	983.223	615.129	1598.35
TCGA.BH.A42T.01A	369.906	785.767	1155.67
TCGA.BH.A0B9.01A	-728.114	1715.65	987.536
TCGA.BH.A0BS.11A	-100.151	388.008	287.857
TCGA.AO.A0J8.01A	475.135	870.222	1345.36
TCGA.BH.A2L8.01A	946.733	2084.69	3031.42
TCGA.E9.A1N5.01A	1140.56	1068.77	2209.33
TCGA.A8.A075.01A	558.932	994.502	1553.43
TCGA.AN.A0FZ.01A	136.142	-384.112	-247.97
TCGA.D8.A1XJ.01A	343.027	-20.0064	323.021
TCGA.E2.A15F.01A	-148.322	123.087	-25.2346
TCGA.A2.A0EP.01A	1916.68	3121.53	5038.21
TCGA.BH.A18K.01A	699.205	173.7	872.904
TCGA.AR.A5QN.01A	627.158	652.422	1279.58
TCGA.E9.A244.01A	-29.0445	-28.5488	-57.5933
TCGA.A8.A0A2.01A	671.539	645.128	1316.67
TCGA.B6.A40C.01A	770.089	626.513	1396.6
TCGA.AR.A2LQ.01A	1737.3	758.781	2496.08
TCGA.EW.A1J6.01A	-160.637	1223.16	1062.53
TCGA.EW.A1IZ.01A	219.772	2455.71	2675.49
TCGA.AC.A2FG.01A	345.493	147.516	493.009
TCGA.A8.A09Z.01A	-138.505	1201.67	1063.16
TCGA.EW.A1P1.01A	1657.42	1514.32	3171.74
TCGA.A8.A0A9.01A	492.431	421.502	913.932
TCGA.BH.A0DT.01A	731.246	799.281	1530.53
TCGA.A2.A0T2.01A	120.681	500.732	621.413
TCGA.A7.A4SA.01A	786.438	1653.6	2440.04
TCGA.D8.A27F.01A	437.755	150.539	588.295
TCGA.D8.A146.01A	1120.1	621.13	1741.23
TCGA.D8.A27E.01A	-54.085	269.939	215.854
TCGA.C8.A138.01A	1103.01	1735.85	2838.86
TCGA.E2.A14V.01A	-251.301	-327.953	-579.254
TCGA.AC.A5EH.01A	1003.19	849.723	1852.91
TCGA.A2.A0YL.01A	889.358	705.651	1595.01
TCGA.E2.A1LK.01A	-1086.94	100.301	-986.634
TCGA.D8.A13Z.01A	619.137	1175.39	1794.53
TCGA.D8.A27V.01A	694.079	40.2868	734.366
TCGA.EW.A3U0.01A	987.005	2723.18	3710.18
TCGA.A2.A4S2.01A	607.719	1362.75	1970.47
TCGA.D8.A1XV.01A	-674.667	-496.78	-1171.45
TCGA.BH.A1F0.01A	1377.11	2528.23	3905.34
TCGA.AN.A0FT.01A	757.594	611.871	1369.46
TCGA.A7.A0D9.11A	1697.1	1371.21	3068.3
TCGA.E2.A15K.01A	336.254	1253.28	1589.53
TCGA.BH.A0DL.01A	68.6099	1915.83	1984.44
TCGA.A2.A0EY.01A	318.526	868.844	1187.37
TCGA.B6.A0IG.01A	-127.13	-36.4617	-163.592
TCGA.BH.A0HI.01A	693.067	441.087	1134.15
TCGA.E2.A576.01A	-85.0861	210.71	125.624
TCGA.BH.A201.01A	887.345	-37.5935	849.751
TCGA.D8.A1JB.01A	719.166	1925.43	2644.6
TCGA.A1.A0SN.01A	870.187	1123.9	1994.08
TCGA.A8.A08A.01A	609.281	753.391	1362.67
TCGA.A2.A0YI.01A	1118.02	1799.8	2917.82
TCGA.AR.A1AN.01A	1133.31	599.741	1733.05
TCGA.AR.A2LM.01A	1159.34	528.85	1688.19
TCGA.AR.A5QQ.01A	473.616	2224.18	2697.8
TCGA.AR.A0TR.01A	-1271.76	-131.775	-1403.53
TCGA.GM.A3XG.01A	-179.75	-266.099	-445.849
TCGA.BH.A1FC.01A	-88.0853	1563.81	1475.73
TCGA.A2.A0D1.01A	-327.419	-411.934	-739.353
TCGA.EW.A1P7.01A	1156.36	2672.13	3828.49
TCGA.AR.A1AP.01A	588.041	832.461	1420.5
TCGA.E2.A150.01A	460.122	1041.12	1501.24
TCGA.EW.A2FW.01A	98.3898	-205.709	-107.32
TCGA.AR.A1AV.01A	247.937	6.73534	254.673
TCGA.A2.A0T1.01A	1394.21	2159.06	3553.27
TCGA.BH.A0BM.11A	-302.201	155.652	-146.549
TCGA.BH.A0C0.11A	162.212	-21.2983	140.913
TCGA.AO.A0JF.01A	1631.06	1185.07	2816.12
TCGA.OL.A6VR.01A	-909.457	-469.062	-1378.52
TCGA.A8.A090.01A	666.907	806.691	1473.6
TCGA.BH.A0BG.01A	81.7727	1601.24	1683.02
TCGA.AO.A1KP.01A	-536.068	-734.133	-1270.2
TCGA.LL.A441.01A	371.924	2291.12	2663.04
TCGA.C8.A133.01A	-1229.49	-217.126	-1446.62
TCGA.BH.A8FZ.01A	1106.49	1789.3	2895.79
TCGA.E2.A1II.01A	34.1057	2516.44	2550.55
TCGA.EW.A6SC.01A	1009.17	754.527	1763.69
TCGA.AN.A0XT.01A	79.8538	-113.332	-33.478
TCGA.BH.A0RX.01A	1226.97	2241.92	3468.88
TCGA.A8.A08X.01A	1095.62	1369.77	2465.39
TCGA.AO.A03V.01A	-28.3126	-55.3849	-83.6976
TCGA.EW.A1PH.01A	-334.788	193.348	-141.44
TCGA.A2.A0ST.01A	628.914	3070.22	3699.13
TCGA.BH.A0BC.01A	1102.26	1532.58	2634.84
TCGA.E9.A1NH.01A	1229.67	647.814	1877.48
TCGA.B6.A0X5.01A	-434.599	-336.674	-771.273
TCGA.AC.A4ZE.01A	-118.369	-80.4209	-198.79
TCGA.A8.A07Z.01A	-315.755	594.846	279.091
TCGA.OL.A66P.01A	1058.74	2675	3733.74
TCGA.E2.A1LE.01A	1227.84	1510.25	2738.09
TCGA.C8.A8HR.01A	1424.71	1559.05	2983.76
TCGA.BH.A0H7.11A	199.245	88.4724	287.717
TCGA.A8.A09T.01A	540.666	304.202	844.867
TCGA.BH.A0HB.01A	454.822	1240.75	1695.57
TCGA.A8.A08G.01A	394.47	481.512	875.981
TCGA.A2.A0EQ.01A	350.119	2328.43	2678.55
TCGA.A8.A081.01A	-386.944	1197.28	810.339
TCGA.AO.A1KO.01A	255.76	9.87884	265.639
TCGA.BH.A0HW.01A	-1201.03	-1050.62	-2251.66
TCGA.OL.A66H.01A	567.707	1392.88	1960.59
TCGA.A2.A0T0.01A	378.387	521.002	899.389
TCGA.A7.A0DB.11A	1961.45	1653.83	3615.28
TCGA.AN.A04C.01A	-318.618	414.706	96.0878
TCGA.E2.A573.01A	-86.2798	1893.96	1807.68
TCGA.AN.A0XS.01A	1120.88	1184.15	2305.02
TCGA.D8.A3Z6.01A	493.623	9.38545	503.008
TCGA.EW.A3E8.01B	883.887	1718.48	2602.36
TCGA.C8.A137.01A	72.2027	-638.429	-566.226
TCGA.GM.A4E0.01A	1584.72	1971.59	3556.31
TCGA.E2.A1B4.01A	-66.4891	-333.203	-399.692
TCGA.EW.A2FS.01A	91.5578	808.867	900.425
TCGA.S3.A6ZG.01A	110.987	537.798	648.785
TCGA.BH.A209.11A	1462.97	1364.9	2827.87
TCGA.GM.A3XN.01A	1216.41	1108.76	2325.17
TCGA.EW.A1P8.01A	226.68	1386.75	1613.43
TCGA.E2.A156.01A	-771.244	-412.584	-1183.83
TCGA.AC.A8OP.01A	450.137	360.371	810.508
TCGA.AN.A0FS.01A	878.399	-59.5146	818.884
TCGA.E2.A15M.11A	1454.21	714.162	2168.37
TCGA.B6.A0IM.01A	353.439	-81.1859	272.253
TCGA.E9.A3HO.01A	-174.962	803.265	628.303
TCGA.E2.A1L7.11A	886.275	1081.31	1967.58
TCGA.D8.A27K.01A	614.955	822.323	1437.28
TCGA.E9.A2JT.01A	1001.94	3198.41	4200.35
TCGA.BH.A1EN.11A	1365.78	947.141	2312.92
TCGA.GM.A2DK.01A	787.065	922.311	1709.38
TCGA.AR.A1AK.01A	1067.08	1682.41	2749.49
TCGA.E2.A15R.01A	-531.481	-915.337	-1446.82
TCGA.BH.A18Q.01A	-62.3141	775.552	713.238
TCGA.BH.A0DV.11A	35.1722	-219.421	-184.249
TCGA.E2.A153.01A	1534.82	688.23	2223.05
TCGA.BH.A0BT.01A	370.894	509.22	880.114
TCGA.E9.A54Y.01A	-1195.74	78.5918	-1117.15
TCGA.E2.A14Q.01A	165.457	165.543	331
TCGA.BH.A0HN.01A	-763.232	-17.1634	-780.396
TCGA.E2.A1IK.01A	-194.376	1152.83	958.45
TCGA.E2.A10C.01A	113.736	1283.66	1397.4
TCGA.A8.A095.01A	249.646	207.42	457.065
TCGA.BH.A0DH.11A	914.076	783.429	1697.51
TCGA.A7.A0DB.01A	1015.75	706.863	1722.62
TCGA.BH.A18J.01A	654.422	124.528	778.95
TCGA.BH.A28O.01A	1096.5	517.291	1613.79
TCGA.AC.A3TN.01A	59.0328	105.977	165.01
TCGA.A7.A13E.01A	-157.816	-534.777	-692.593
TCGA.BH.A0W5.01A	967.085	2114.08	3081.16
TCGA.GM.A2DD.01A	1241.66	2319.7	3561.36
TCGA.AN.A0XV.01A	781.627	565.669	1347.3
TCGA.E2.A1IL.01A	592.651	-225.636	367.015
TCGA.EW.A2FR.01A	1652.5	763.714	2416.21
TCGA.3C.AAAU.01A	-664.099	-537.748	-1201.85
TCGA.AR.A24W.01A	698.739	-190.039	508.7
TCGA.OL.A5RZ.01A	-529.352	-370.041	-899.393
TCGA.E9.A1RB.01A	-17.0656	116.162	99.0961
TCGA.AN.A0AJ.01A	333.983	1405.19	1739.17
TCGA.AR.A1AT.01A	527.048	1745.65	2272.7
TCGA.BH.A1FD.11B	922.682	585.461	1508.14
TCGA.A8.A09Q.01A	886.792	1481.77	2368.57
TCGA.A8.A083.01A	-831.398	-222.42	-1053.82
TCGA.AN.A0XL.01A	1115.68	89.5808	1205.26
TCGA.E9.A1RC.01A	-114.252	-553.197	-667.449
TCGA.D8.A27I.01A	1357.74	1322.65	2680.39
TCGA.A2.A04Y.01A	373.584	1330.58	1704.16
TCGA.PE.A5DC.01A	-109.569	84.6305	-24.9388
TCGA.OL.A5D8.01A	-5.34098	430.845	425.504
TCGA.A7.A26E.01A	1008.62	264.285	1272.91
TCGA.AN.A0FL.01A	-620.385	-298.183	-918.568
TCGA.A8.A0A1.01A	1119.73	1767.84	2887.57
TCGA.AN.A0FN.01A	2125.19	2181.1	4306.29
TCGA.D8.A1J9.01A	811.601	510.421	1322.02
TCGA.BH.A1EO.01A	1764.15	1112.71	2876.86
TCGA.B6.A0I2.01A	-367.611	2031.29	1663.68
TCGA.E9.A5UP.01A	-1282.65	178.663	-1103.98
TCGA.A2.A0T5.01A	335.774	76.1724	411.947
TCGA.A7.A0DA.01A	413.974	-66.3594	347.615
TCGA.BH.A1FJ.11B	1368.24	750.668	2118.91
TCGA.B6.A0IC.01A	-1594.72	-526.3	-2121.02
TCGA.BH.A1FH.11B	1351.41	1279.88	2631.29
TCGA.BH.A5J0.01A	1147.76	1868.67	3016.43
TCGA.A2.A0CY.01A	-1082.72	-526.698	-1609.42
TCGA.E9.A245.01A	-255.372	-311.041	-566.413
TCGA.GM.A3NW.01A	-62.8365	262.767	199.931
TCGA.A1.A0SB.01A	-402.917	-1121.56	-1524.47
TCGA.BH.A0B8.11A	1494.89	581.342	2076.24
TCGA.OL.A66N.01A	678.35	1074.35	1752.7
TCGA.A2.A0CQ.01A	-104.295	729.337	625.042
TCGA.C8.A1HG.01A	448.361	1458.45	1906.81
TCGA.AC.A2BK.01A	-1363.95	-733.445	-2097.39
TCGA.A8.A08J.01A	700.911	462.911	1163.82
TCGA.A8.A09V.01A	576.864	-396.427	180.437
TCGA.A2.A0T3.01A	-298.437	-484.041	-782.478
TCGA.AC.A2FM.11B	405.258	770.32	1175.58
TCGA.C8.A1HK.01A	-319.917	104.595	-215.322
TCGA.AN.A04A.01A	958.851	195.104	1153.96
TCGA.E9.A1RG.01A	269.001	696.338	965.339
TCGA.JL.A3YW.01A	1550.15	1736.12	3286.27
TCGA.E2.A154.01A	284.985	-383.219	-98.2347
TCGA.A2.A04U.01A	-219.426	-283.272	-502.699
TCGA.BH.A0EE.01A	-1139.09	715.659	-423.432
TCGA.BH.A0H5.01A	809.577	3112.48	3922.05
TCGA.EW.A1IW.01A	640.093	554.403	1194.5
TCGA.AO.A0J4.01A	180.326	1424.44	1604.77
TCGA.A7.A3J1.01A	900.62	1753.02	2653.64
TCGA.E9.A243.01A	1321.2	2831.03	4152.24
TCGA.C8.A134.01A	-92.3197	1157.63	1065.31
TCGA.BH.A1FC.11A	1194.12	1171.35	2365.48
TCGA.D8.A1Y1.01A	1094.34	659.145	1753.49
TCGA.AO.A12A.01A	727.795	618.697	1346.49
TCGA.E2.A108.01A	1952.56	2737.28	4689.84
TCGA.BH.A1F8.11B	1119.6	529.605	1649.21
TCGA.BH.A0E1.01A	242.335	-220.64	21.6953
TCGA.BH.A204.11A	1573.98	483.698	2057.68
TCGA.E2.A14U.01A	-576.556	-190.067	-766.624
TCGA.BH.A0HL.01A	-1081.5	-1180.24	-2261.74
TCGA.E9.A229.01A	1477.74	941.788	2419.53
TCGA.A8.A08T.01A	352.719	62.5982	415.317
TCGA.E9.A1RF.01A	1011.72	1335.18	2346.9
TCGA.A2.A04T.01A	-309.561	1159.75	850.187
TCGA.E2.A15P.01A	307.055	-119.274	187.781
TCGA.C8.A3M8.01A	170.634	-262.582	-91.9479
TCGA.LL.A5YO.01A	714.362	2845.34	3559.7
TCGA.OL.A66L.01A	873.933	1377.87	2251.8
TCGA.OL.A66K.01A	602.16	-10.715	591.445
TCGA.E2.A1LG.01A	-1081.26	211.073	-870.192
TCGA.E2.A1LS.01A	-396.203	-301.763	-697.966
TCGA.BH.A0H5.11A	206.406	61.3882	267.795
TCGA.A7.A426.01A	643.806	567.495	1211.3
TCGA.BH.A0B7.01A	1031.83	1690.72	2722.55
TCGA.AC.A2FO.01A	1132.25	1661.82	2794.07
TCGA.D8.A27L.01A	1155.5	964.968	2120.47
TCGA.AC.A2FF.01A	1630.16	1472.49	3102.65
TCGA.GM.A2D9.01A	519.035	618.07	1137.1
TCGA.A2.A0D3.01A	-232.526	442.879	210.353
TCGA.A7.A0CH.11A	1220.19	1460.13	2680.32
TCGA.A2.A0EO.01A	1270.82	950.065	2220.89
TCGA.E9.A1NA.11A	1276.42	1038.51	2314.92
TCGA.A2.A0T7.01A	749.874	437.028	1186.9
TCGA.OL.A6VO.01A	-515.183	474.312	-40.8704
TCGA.BH.A0EI.01A	858.707	-249.908	608.799
TCGA.A8.A094.01A	708.185	1585.05	2293.24
TCGA.A8.A092.01A	172.68	148.436	321.116
TCGA.AC.A3W6.01A	1527.56	1669.04	3196.6
TCGA.BH.A0BA.01A	499.395	472.652	972.047
TCGA.EW.A1OX.01A	-1350.52	-1242.79	-2593.31
TCGA.A2.A0CR.01A	1038.4	2769.11	3807.51
TCGA.D8.A1JD.01A	1091.46	774.704	1866.16
TCGA.C8.A26X.01A	1245.44	2105.5	3350.95
TCGA.E9.A1RC.11A	1638.06	1068.35	2706.41
TCGA.A1.A0SE.01A	613.797	-81.5878	532.209
TCGA.A7.A4SF.01A	-173.895	308.045	134.15
TCGA.OL.A66O.01A	-224.647	-344.665	-569.312
TCGA.C8.A26W.01A	639.098	1088.68	1727.78
TCGA.E2.A9RU.01A	264.758	481.297	746.055
TCGA.AN.A0FW.01A	355.777	206.836	562.614
TCGA.D8.A1JC.01A	588.917	639.275	1228.19
TCGA.C8.A12V.01A	808.962	2999.44	3808.4
TCGA.A2.A04P.01A	359.373	1272.53	1631.9
TCGA.BH.A0W3.01A	-453.691	57.1711	-396.52
TCGA.BH.A0B5.01A	624.255	736.07	1360.32
TCGA.S3.AA10.01A	277.875	2327.97	2605.85
TCGA.BH.A0B0.01A	1173.09	1317.74	2490.83
TCGA.E2.A574.01A	-1248.84	-796.671	-2045.51
TCGA.AN.A0XN.01A	1769.95	1290.11	3060.06
TCGA.AN.A0XW.01A	1572.96	1816.74	3389.7
TCGA.BH.A0DK.11A	-10.7612	-285.8	-296.561
TCGA.C8.A1HF.01A	927.205	1553.26	2480.47
TCGA.BH.A0AU.11A	-74.5403	45.9619	-28.5784
TCGA.AR.A2LO.01A	819.864	1453.5	2273.36
TCGA.D8.A1XA.01A	226.417	213.074	439.491
TCGA.BH.A0BL.01A	1485.01	1760.38	3245.39
TCGA.EW.A1J2.01A	1224.88	1008.11	2232.99
TCGA.BH.A0AZ.01A	1684.02	703.034	2387.06
TCGA.E9.A227.01A	805.784	1366.01	2171.79
TCGA.A2.A0D2.01A	200.11	1124.92	1325.03
TCGA.D8.A1XM.01A	1179.65	1262.2	2441.86
TCGA.D8.A1Y3.01A	122.365	1240.28	1362.64
TCGA.C8.A275.01A	449.004	1823.19	2272.19
TCGA.E2.A3DX.01A	1538.85	1995.5	3534.35
TCGA.C8.A1HM.01A	-28.3424	2188.19	2159.85
TCGA.E2.A158.01A	-1212.39	-450.34	-1662.73
TCGA.AR.A0TP.01A	-659.414	-707.299	-1366.71
TCGA.A7.A26F.01B	1320.75	1426.88	2747.63
TCGA.A2.A1FW.01A	254.933	-152.394	102.539
TCGA.E2.A15A.06A	322.24	1734.91	2057.15
TCGA.BH.A0C7.01B	168.01	331.52	499.53
TCGA.AR.A1AJ.01A	1215.15	2672.15	3887.29
TCGA.E9.A1R5.01A	585.393	-107.531	477.862
TCGA.A8.A09A.01A	887.222	514.082	1401.3
TCGA.GM.A2DC.01A	-297.345	-37.326	-334.671
TCGA.A2.A3KC.01A	1082.84	761.77	1844.61
TCGA.AO.A0J9.01A	1388.14	1791.57	3179.71
TCGA.E2.A14Y.01A	-622.503	-67.9202	-690.423
TCGA.D8.A4Z1.01A	752.43	420.199	1172.63
TCGA.3C.AALI.01A	210.499	1130.7	1341.2
TCGA.E2.A159.01A	520.892	1846.55	2367.44
TCGA.E2.A155.01A	-537.711	-632.84	-1170.55
TCGA.A8.A082.01A	275.146	324.624	599.77
TCGA.E2.A14R.01A	-419.888	1385.25	965.362
TCGA.D8.A141.01A	1623.27	2201.88	3825.15
TCGA.BH.A204.01A	211.591	-486.063	-274.471
TCGA.E2.A109.01A	255.304	163.627	418.931
TCGA.C8.A1HJ.01A	-307.309	97.4696	-209.839
TCGA.BH.A0C1.01B	728.589	833.02	1561.61
TCGA.E9.A1RI.11A	1485.91	700.519	2186.42
TCGA.D8.A1Y2.01A	1703.69	2249.4	3953.09
TCGA.E2.A1LH.11A	-502.388	375.941	-126.447
TCGA.AR.A2LJ.01A	1050.38	1860.07	2910.45
TCGA.AC.A2QH.01B	72.0502	-951.117	-879.067
TCGA.A2.A0YK.01A	1273.23	2154.48	3427.71
TCGA.E9.A22H.01A	-121.938	454.385	332.446
TCGA.E2.A1L8.01A	718.337	427.471	1145.81
TCGA.BH.A0B8.01A	204.145	2.89053	207.035
TCGA.BH.A18G.01A	157.75	457.835	615.585
TCGA.JL.A3YX.01A	-81.462	-329.809	-411.271
TCGA.S3.AA17.01A	552.222	2401.06	2953.28
TCGA.BH.A0B5.11A	1242.9	436.758	1679.66
TCGA.E2.A15M.01A	1659.67	2066.39	3726.06
TCGA.E2.A56Z.01A	-303.4	-128.778	-432.177
TCGA.A7.A0CH.01A	329.884	-55.0489	274.836
TCGA.AR.A0TZ.01A	68.2979	-175.721	-107.423
TCGA.E2.A15I.01A	354.401	897.5	1251.9
TCGA.BH.A0B4.01A	1132.84	788.718	1921.56
TCGA.E2.A15K.06A	-1225.69	-173.883	-1399.57
TCGA.BH.A0WA.01A	158.728	334.295	493.022
TCGA.A2.A0ET.01A	-740.27	417.492	-322.778
TCGA.OL.A5RW.01A	-262.499	517.027	254.528
TCGA.A7.A13D.01B	67.7455	-666.71	-598.964
TCGA.AN.A0FD.01A	948.274	541.762	1490.04
TCGA.BH.A0H7.01A	808.808	201.043	1009.85
TCGA.LL.A5YL.01A	429.903	1173.83	1603.73
TCGA.A2.A0D0.01A	-941.664	923.602	-18.0622
TCGA.AO.A129.01A	251.214	1583.5	1834.71
TCGA.BH.A1EW.01A	425.054	960.538	1385.59
TCGA.AO.A03M.01B	297.414	1534.1	1831.51
TCGA.B6.A0RP.01A	957.994	720.102	1678.1
TCGA.E2.A15T.01A	-690.53	-619.339	-1309.87
TCGA.A2.A4RW.01A	658.58	526.742	1185.32
TCGA.AC.A2FF.11A	1058.82	1144.46	2203.28
TCGA.BH.A0B7.11A	57.773	25.5379	83.3109
TCGA.A8.A08O.01A	463.397	-454.328	9.06879
TCGA.BH.A18I.01A	1409.88	1253.2	2663.08
TCGA.BH.A0BM.01A	736.266	217.083	953.348
TCGA.E2.A14N.01A	-695.348	847.557	152.209
TCGA.5L.AAT0.01A	1082.9	1287.71	2370.62
TCGA.E9.A1NG.11A	1733.86	1161.36	2895.23
TCGA.BH.A6R9.01A	2132.98	1973.39	4106.37
TCGA.EW.A1PG.01A	827.209	112.118	939.326
TCGA.AN.A03Y.01A	15.234	503.692	518.926
TCGA.BH.A0DL.11A	1236.39	1225.57	2461.95
TCGA.B6.A0RT.01A	933.34	3172.52	4105.86
TCGA.A2.A25D.01A	538.397	1975.49	2513.89
TCGA.A7.A56D.01A	798.227	1040.68	1838.91
TCGA.D8.A73W.01A	952.938	1037.92	1990.86
TCGA.AO.A0J5.01A	1314.06	273.674	1587.73
TCGA.E9.A1R7.11A	1853.5	1128.81	2982.31
TCGA.A2.A1G6.01A	534.469	577.244	1111.71
TCGA.AC.A3OD.01B	1057.99	2202.46	3260.45
TCGA.BH.A0H9.11A	1252.06	614.131	1866.19
TCGA.A7.A0CJ.01A	-458.819	4.89066	-453.928
TCGA.A8.A07U.01A	831.049	2386.55	3217.6
TCGA.D8.A1XS.01A	790.48	328.654	1119.13
TCGA.B6.A0I8.01A	177.879	-496.763	-318.884
TCGA.LL.A5YM.01A	87.5684	511.869	599.438
TCGA.E2.A15E.01A	190.057	-472.858	-282.801
TCGA.D8.A27G.01A	1024.54	976.194	2000.74
TCGA.BH.A1EX.01A	1059.22	895.707	1954.93
TCGA.A8.A076.01A	861.637	589.684	1451.32
TCGA.EW.A1OV.01A	934.146	2687.2	3621.35
TCGA.B6.A0X7.01A	679.578	-168.471	511.107
TCGA.B6.A0WT.01A	645.244	-96.0505	549.194
TCGA.A2.A4S3.01A	-21.3114	984.517	963.205
TCGA.BH.A0BZ.01A	1293.67	1811.04	3104.71
TCGA.OL.A5RU.01A	343.104	1635.7	1978.81
TCGA.D8.A73U.01A	1595.6	3024.02	4619.62
TCGA.A2.A0YT.01A	-195.5	118.078	-77.4223
TCGA.A1.A0SK.01A	-1440.29	-1339.9	-2780.19
TCGA.E9.A295.01A	545.07	217.334	762.405
TCGA.AR.A1AR.01A	1064.54	1895.15	2959.69
TCGA.D8.A1XY.01A	1019.32	150.062	1169.38
TCGA.LL.A8F5.01A	-11.1432	1080.69	1069.55
TCGA.E9.A1R6.01A	122.668	-161.381	-38.7125
TCGA.BH.A1FL.01A	119.277	-163.406	-44.1296
TCGA.BH.A18S.11A	873.037	1259.55	2132.59
TCGA.E9.A1RE.01A	-132.392	-438.894	-571.285
TCGA.BH.A0BC.11A	987.583	715.297	1702.88
TCGA.D8.A1JN.01A	-975.344	102.536	-872.808
TCGA.D8.A145.01A	878.33	517.597	1395.93
TCGA.B6.A0IK.01A	-26.1617	395.648	369.486
TCGA.C8.A1HE.01A	100.566	212.843	313.41
TCGA.A8.A0AB.01A	-264.129	-840.031	-1104.16
TCGA.EW.A1J3.01A	137.198	139.634	276.832
TCGA.GI.A2C8.01A	1514.33	1189.3	2703.62
TCGA.A2.A0YJ.01A	-685.111	-379.307	-1064.42
TCGA.A8.A0A7.01A	1523	2785.62	4308.61
TCGA.A8.A08L.01A	126.788	1103.52	1230.31
TCGA.BH.A0H6.01A	639.973	-195.215	444.758
TCGA.D8.A1XL.01A	170.091	1665.32	1835.41
TCGA.E2.A10B.01A	574.574	419.23	993.804
TCGA.E9.A228.01A	-10.6796	211.212	200.532
TCGA.A2.A3KD.01A	236.358	229.17	465.528
TCGA.AQ.A7U7.01A	1643.61	2647.51	4291.13
TCGA.AO.A1KS.01A	219.122	197.576	416.697
TCGA.A7.A0DC.01B	56.426	-485.77	-429.344
TCGA.BH.A0EB.01A	1280.72	1533.77	2814.49
TCGA.E2.A1LB.11A	-207.593	-498.759	-706.352
TCGA.C8.A12W.01A	980.192	710.39	1690.58
TCGA.AR.A24L.01A	980.062	61.5596	1041.62
TCGA.EW.A1PB.01A	109.9	2476.38	2586.28
TCGA.D8.A1JJ.01A	880.71	471.642	1352.35
TCGA.C8.A12Z.01A	-116.65	-355.58	-472.231
TCGA.A8.A09X.01A	1096.33	1741.72	2838.05
TCGA.AC.A62Y.01A	607.414	1275.31	1882.73
TCGA.AC.A3YJ.01A	-272.313	777.425	505.112
TCGA.E9.A22G.01A	-997.653	85.9583	-911.695
TCGA.GM.A5PX.01A	962.473	525.553	1488.03
TCGA.A2.A4RX.01A	971.401	872.727	1844.13
TCGA.BH.A0HK.11A	992.681	650.787	1643.47
TCGA.B6.A0WW.01A	340.161	-107.976	232.184
TCGA.A2.A0SV.01A	826.31	1175.12	2001.43
TCGA.AR.A24U.01A	1250.65	1940.4	3191.05
TCGA.B6.A0X0.01A	-781.94	-330.39	-1112.33
TCGA.BH.A0EA.01A	878.799	469.733	1348.53
TCGA.LL.A440.01A	1664.97	1665.62	3330.58
TCGA.A1.A0SQ.01A	-111.981	134.784	22.8032
TCGA.A8.A09N.01A	291.391	180.651	472.042
TCGA.AC.A3QQ.01B	1015.01	763.837	1778.85
TCGA.E2.A1BC.11A	860.469	269.879	1130.35
TCGA.BH.A18V.06A	244.871	2542.49	2787.36
TCGA.BH.A18H.01A	519.37	1842.79	2362.16
TCGA.E2.A1LH.01A	572.78	2240.59	2813.37
TCGA.C8.A27A.01A	-516.278	-467.618	-983.896
TCGA.E9.A1R4.01A	574.137	1716.5	2290.64
TCGA.A2.A3XU.01A	-1193.07	-729.014	-1922.08
TCGA.HN.A2NL.01A	-868.518	588.714	-279.804
TCGA.BH.A0BO.01A	1351.71	1165.71	2517.42
TCGA.D8.A1Y0.01A	980.74	1307.81	2288.55
TCGA.B6.A40B.01A	445.121	244.472	689.593
TCGA.PL.A8LX.01A	-374.501	365.67	-8.8314
TCGA.B6.A1KF.01A	-227.226	-890.744	-1117.97
TCGA.AO.A0J7.01A	-401.038	-531.616	-932.654
TCGA.EW.A2FV.01A	629.551	1090.86	1720.41
TCGA.AR.A252.01A	1252.02	2482.8	3734.82
TCGA.AN.A0XR.01A	-227.136	-346.766	-573.901
TCGA.A2.A0YC.01A	654.74	563.516	1218.26
TCGA.A8.A07P.01A	556.354	454.573	1010.93
TCGA.BH.A1FR.11B	1467.85	1394.28	2862.13
TCGA.E9.A3X8.01A	915.883	1509.58	2425.46
TCGA.AC.A2B8.01A	1280.76	1159.29	2440.05
TCGA.AO.A0JL.01A	-13.4126	-53.8845	-67.2971
TCGA.BH.A1FB.11A	479.09	546.498	1025.59
TCGA.D8.A27W.01A	517.497	541.616	1059.11
TCGA.B6.A0RO.01A	-463.399	-191.494	-654.893
TCGA.BH.A0DE.01A	1115.92	1018.34	2134.26
TCGA.D8.A147.01A	-112.772	905.502	792.73
TCGA.BH.A202.01A	499.861	1042.54	1542.4
TCGA.BH.A18R.01A	-239.233	346.025	106.792
TCGA.BH.A0HA.11A	-447.858	60.2674	-387.59
TCGA.B6.A0RV.01A	102.219	825.629	927.848
TCGA.D8.A27P.01A	158.411	-271.877	-113.466
TCGA.BH.A0W7.01A	1178.12	1768.51	2946.64
TCGA.BH.A0E1.11A	-274.73	-27.439	-302.169
TCGA.AC.A7VB.01A	-955.604	-918.977	-1874.58
TCGA.AN.A046.01A	879.947	1510.7	2390.64
TCGA.A2.A0SX.01A	839.604	2014.97	2854.58
TCGA.A8.A06N.01A	-1577.2	-596.78	-2173.98
TCGA.BH.A8G0.01A	1341.81	1797.14	3138.96
TCGA.BH.A0HP.01A	763.701	674.588	1438.29
TCGA.BH.A18U.01A	467.167	490.32	957.487
TCGA.AN.A0AS.01A	938.957	672.696	1611.65
TCGA.AO.A0JC.01A	678.357	3729.38	4407.74
TCGA.BH.A1F2.01A	1068.36	271.934	1340.29
TCGA.BH.A18M.01A	1030.43	499.739	1530.17
TCGA.C8.A12L.01A	-336.869	249.552	-87.317
TCGA.E9.A1R7.01A	-336.228	-600.295	-936.523
TCGA.BH.A1FH.01A	1660.36	409.281	2069.64
TCGA.AR.A24V.01A	1540.81	835.366	2376.17
TCGA.AC.A6IX.01A	1146.53	980.814	2127.34
TCGA.D8.A1JH.01A	1240.48	963.304	2203.78
TCGA.BH.A1FE.01A	1179.54	1573.03	2752.56
TCGA.A2.A25C.01A	645.479	409.649	1055.13
TCGA.B6.A0IQ.01A	-689.212	385.053	-304.159
TCGA.AO.A0JI.01A	-541.745	-176.069	-717.814
TCGA.AC.A2FB.11A	1504.88	1260.95	2765.83
TCGA.B6.A0IA.01A	-892.658	-345.391	-1238.05
TCGA.E2.A1L7.01A	314.252	1444.96	1759.21
TCGA.BH.A18F.01A	972.097	826.929	1799.03
TCGA.C8.A1HI.01A	255.393	37.1331	292.526
TCGA.A2.A0YD.01A	1489.48	1219.82	2709.3
TCGA.A8.A06U.01A	-102.752	606.87	504.118
TCGA.BH.A18S.01A	-370.234	72.7322	-297.502
TCGA.A8.A08S.01A	54.5374	190.804	245.341
TCGA.A8.A08C.01A	-62.5832	-108.336	-170.919
TCGA.C8.A1HO.01A	-166.206	-258.603	-424.809
TCGA.AO.A0JG.01A	613.545	1277.44	1890.98
TCGA.E9.A1NF.01A	1790.59	852.576	2643.16
TCGA.AO.A0J6.01A	-723.27	1308.78	585.506
TCGA.LL.A5YP.01A	1158.29	947.455	2105.74
TCGA.BH.A0DI.01A	1562.51	1105.27	2667.78
TCGA.BH.A1FJ.01A	-381.973	-607.926	-989.899
TCGA.UU.A93S.01A	-801.408	347.078	-454.33
TCGA.A2.A0YE.01A	-62.6803	-273.205	-335.885
TCGA.BH.A209.01A	505.461	2407.7	2913.16
TCGA.OL.A5RX.01A	254.469	537.671	792.14
TCGA.E2.A15D.01A	501.663	330.055	831.718
TCGA.D8.A27H.01A	624.534	274.545	899.079
TCGA.BH.A1F6.01A	412.448	1279.42	1691.87
TCGA.A1.A0SD.01A	884.821	423.35	1308.17
TCGA.A7.A26J.01B	1080.52	973.48	2054
TCGA.D8.A1XC.01A	-1000.03	-392.422	-1392.45
TCGA.A2.A04R.01A	-1.47337	-629.608	-631.082
TCGA.LD.A66U.01A	667.178	1415.1	2082.28
TCGA.E2.A15O.01A	-539.252	-72.7483	-612
TCGA.AR.A24T.01A	1511.64	706.41	2218.05
TCGA.BH.A0HO.01A	470.407	847.784	1318.19
TCGA.A7.A6VW.01A	-73.4058	846.554	773.148
TCGA.E2.A153.11A	576.403	653.41	1229.81
TCGA.BH.A0HY.01A	304.031	-353.872	-49.841
TCGA.3C.AALJ.01A	490.65	1126.86	1617.51
TCGA.BH.AB28.01A	504.409	968.948	1473.36
TCGA.A7.A0CG.01A	1225.22	1470.86	2696.08
TCGA.A8.A08H.01A	1934.21	2593.8	4528.01
TCGA.B6.A0WV.01A	-743.853	-1023.28	-1767.13
TCGA.D8.A1XF.01A	-874.325	-444.002	-1318.33
TCGA.BH.A0BQ.01A	1137.03	1064.9	2201.92
TCGA.E9.A1RF.11A	1747.85	1146.89	2894.74
TCGA.EW.A1PC.01B	-387.705	-389.75	-777.454
TCGA.A8.A08I.01A	-45.737	2275.94	2230.2
TCGA.B6.A0X4.01A	-1315.24	-993.012	-2308.26
TCGA.E9.A2JS.01A	190.375	-2.00777	188.367
TCGA.A8.A096.01A	1399.67	1787.2	3186.87
TCGA.BH.A1F6.11B	1731.58	885.544	2617.13
TCGA.B6.A0WY.01A	675.517	492.102	1167.62
TCGA.BH.A18V.11A	679.142	685.278	1364.42
TCGA.A8.A09E.01A	-238.925	-282.598	-521.523
TCGA.BH.A1ES.06A	-818.607	-342.971	-1161.58
TCGA.EW.A1OW.01A	549.232	450.142	999.374
TCGA.D8.A1XD.01A	466.421	-806.792	-340.371
TCGA.E9.A54X.01A	-1841.98	-1122.26	-2964.24
TCGA.B6.A0RG.01A	48.0553	-397.914	-349.859
TCGA.A8.A097.01A	903.726	644.334	1548.06
TCGA.A2.A0CX.01A	1007.67	972.57	1980.24
TCGA.E9.A5FK.01A	778.95	2429.29	3208.24
TCGA.BH.A1FG.11B	739.654	537.708	1277.36
TCGA.C8.A8HQ.01A	1010.82	1126.98	2137.79
TCGA.BH.A0BP.01A	1170.67	317.228	1487.9
TCGA.B6.A0RL.01A	-2128.45	-902.105	-3030.56
TCGA.A8.A08F.01A	828.063	1482.95	2311.01
TCGA.A2.A0CK.01A	491.368	694.073	1185.44
TCGA.E9.A1N4.01A	1006.74	1435.16	2441.9
TCGA.D8.A1XZ.01A	653.496	732.138	1385.63
TCGA.AR.A1AS.01A	71.8594	67.2297	139.089
TCGA.BH.A18N.11A	1110.38	436.478	1546.86
TCGA.EW.A424.01A	407.616	-338.797	68.8189
TCGA.A7.A3RF.01A	-287.961	-500.051	-788.012
TCGA.AR.A24H.01A	-218.844	615.879	397.036
TCGA.A8.A06T.01A	302.537	468.76	771.296
TCGA.C8.A1HL.01A	767.781	369.506	1137.29
TCGA.D8.A1X8.01A	862.124	893.471	1755.59
TCGA.AO.A1KT.01A	741.47	509.753	1251.22
TCGA.E2.A15K.11A	1324.36	1396.21	2720.57
TCGA.B6.A0RQ.01A	-148.782	-404.748	-553.53
TCGA.AR.A1AQ.01A	455.53	1998.15	2453.68
TCGA.OL.A5D6.01A	1008.5	591.741	1600.24
TCGA.A8.A091.01A	149.185	87.1713	236.356
TCGA.A7.A4SE.01A	689.862	307.368	997.23
TCGA.AC.A2FE.01A	1123.17	2054.03	3177.2
TCGA.BH.A1F2.11A	1037.36	377.904	1415.27
TCGA.E9.A1ND.11A	1712.57	2056.43	3768.99
TCGA.C8.A26Z.01A	108.988	-440.534	-331.546
TCGA.C8.A12Y.01A	355.21	313.341	668.551
TCGA.A7.A13F.01A	77.6875	173.923	251.61
TCGA.BH.A28Q.01A	464.761	155.851	620.612
TCGA.GM.A5PV.01A	-622.587	521.265	-101.322
TCGA.A7.A4SC.01A	751.049	612.726	1363.77
TCGA.A8.A09G.01A	131.546	1101.21	1232.76
TCGA.A7.A13E.11A	1828.6	1126.68	2955.28
TCGA.E2.A15H.01A	100.861	-185.262	-84.4008
TCGA.A7.A13E.01B	1269.42	1536.04	2805.46
TCGA.B6.A0IH.01A	969.669	1027.38	1997.05
TCGA.A2.A1G4.01A	-394.692	139.242	-255.451
TCGA.A8.A093.01A	630.714	-399.778	230.936
TCGA.C8.A12O.01A	1170.91	847.041	2017.95
TCGA.AO.A1KQ.01A	277.43	1122.01	1399.44
TCGA.AR.A256.01A	-109.355	366.512	257.157
TCGA.OL.A66I.01A	970.993	2707.73	3678.72
TCGA.C8.A3M7.01A	753.989	525.231	1279.22
TCGA.A2.A04W.01A	620.882	269.564	890.447
TCGA.OL.A97C.01A	551.933	693.494	1245.43
TCGA.AR.A1AM.01A	677.054	680.305	1357.36
TCGA.AR.A2LR.01A	719.727	-37.1977	682.529
TCGA.EW.A1OZ.01A	635.52	704.979	1340.5
TCGA.A1.A0SF.01A	529.055	908.989	1438.04
TCGA.A1.A0SJ.01A	523.589	156.179	679.767
TCGA.A7.A13G.11A	1454.25	536.027	1990.28
TCGA.D8.A1JU.01A	1811.09	1049.3	2860.4
TCGA.A8.A07F.01A	411.741	452.572	864.313
TCGA.A7.A6VY.01A	553.395	1468.76	2022.15
TCGA.BH.A1FU.11A	896.428	299.267	1195.7
TCGA.BH.A0BZ.11A	1520.62	932.348	2452.97
TCGA.A2.A0CU.01A	218.108	-189.443	28.6656
TCGA.BH.A18L.11A	1281.65	522.922	1804.58
TCGA.E9.A1NE.01A	1062.58	2451.12	3513.7
TCGA.A7.A0D9.01A	58.9356	-487.6	-428.664
TCGA.C8.A12K.01A	523.225	2445.84	2969.06
TCGA.A8.A07O.01A	-270.943	740.66	469.717
TCGA.C8.A12U.01A	-835.663	872.54	36.8774
TCGA.C8.A8HP.01A	414.132	1768.99	2183.12
TCGA.A2.A3XV.01A	171.961	434.087	606.048
TCGA.BH.A0AW.01A	1126.32	2262.79	3389.11
TCGA.AN.A0FF.01A	586.467	965.087	1551.55
TCGA.AR.A24M.01A	937.693	263.392	1201.09
TCGA.BH.A0DP.11A	345.238	77.8729	423.11
TCGA.E2.A2P6.01A	43.2367	396.532	439.768
TCGA.C8.A130.01A	488.995	237.286	726.281
TCGA.C8.A274.01A	-455.035	-46.7919	-501.827
TCGA.E9.A1RD.11A	1605.91	969.463	2575.37
TCGA.D8.A73X.01A	626.151	238.919	865.07
TCGA.AO.A0JA.01A	1231.04	796.615	2027.65
TCGA.LL.A5YN.01A	248.048	2390.53	2638.58
TCGA.D8.A1XB.01A	901.004	-87.6511	813.353
TCGA.LL.A6FP.01A	-1096.66	-535.496	-1632.15
TCGA.A7.A26E.01B	1130.71	460.992	1591.7
TCGA.A7.A6VX.01A	564.311	140.665	704.975
TCGA.AC.A6IW.01A	-150.707	2362.1	2211.39
TCGA.BH.A0C3.01A	1339.85	1215.2	2555.06
TCGA.E9.A1NF.11A	1994.82	1615.72	3610.54
TCGA.E2.A1L9.01A	1402.2	896.648	2298.85
TCGA.BH.A1EV.01A	494.683	-241.016	253.667
TCGA.A2.A3XX.01A	48.3835	752.591	800.974
TCGA.E9.A1NA.01A	924.382	996.798	1921.18
TCGA.EW.A1OY.01A	-149.694	184.284	34.5897
TCGA.BH.A0AU.01A	672.562	524.092	1196.65
TCGA.B6.A0WS.01A	894.148	1446.35	2340.5
TCGA.B6.A0I5.01A	303.337	669.665	973.002
TCGA.E2.A14P.01A	-441.236	643.697	202.462
TCGA.GM.A2DF.01A	565.992	1709.17	2275.16
TCGA.AQ.A04H.01B	-165.82	-232.213	-398.033
TCGA.AC.A6NO.01A	-77.6447	-227.597	-305.242
TCGA.BH.A0E9.01B	350.728	490.125	840.853
TCGA.E9.A1N4.11A	-147.672	389.295	241.624
TCGA.BH.A0B1.01A	612.339	163.662	776.001
TCGA.AR.A0TW.01A	125.679	1197.06	1322.74
TCGA.AN.A0FX.01A	256.746	-224.643	32.1027
TCGA.BH.A0BD.01A	732.733	1104.12	1836.85
TCGA.D8.A1JA.01A	736.274	276.834	1013.11
TCGA.S3.AA11.01A	-440.089	-587.042	-1027.13
TCGA.AO.A03T.01A	-293.096	674.011	380.915
TCGA.AC.A3YI.01A	1173.7	779.197	1952.9
TCGA.BH.A0B2.01A	1517.1	1830.69	3347.79
TCGA.LL.A7T0.01A	-24.205	681.918	657.713
TCGA.BH.A0DH.01A	160.866	452.32	613.186
TCGA.AC.A8OQ.01A	871.742	1510.48	2382.22
TCGA.C8.A12N.01A	1075.05	743.875	1818.92
TCGA.AO.A03U.01B	1090.21	2000.15	3090.35
TCGA.C8.A12T.01A	896.076	411.257	1307.33
TCGA.AO.A0J2.01A	-240.05	1055.5	815.452
TCGA.D8.A27R.01A	635.46	884.213	1519.67
TCGA.A2.A0EU.01A	180.037	-84.6272	95.4103
TCGA.AO.A12D.01A	1142.37	1715.94	2858.31
TCGA.D8.A1XT.01A	1171.96	869.545	2041.51
TCGA.A2.A0CW.01A	-506.742	513.989	7.24688
TCGA.E2.A10F.01A	1322.54	1309.36	2631.89
TCGA.BH.A0E7.01A	7.93355	-515.363	-507.43
TCGA.D8.A1XG.01A	-64.1408	-143.765	-207.906
TCGA.BH.A0AY.11A	1048.75	652.768	1701.52
TCGA.E9.A1N8.01A	-762.349	-531.956	-1294.3
TCGA.E2.A2P5.01A	356.437	240.073	596.51
TCGA.BH.A18P.11A	666.381	-145.302	521.079
TCGA.C8.A278.01A	1199.4	1728.95	2928.35
TCGA.A8.A08R.01A	542.354	1475.84	2018.19
TCGA.E2.A15A.01A	589.456	887.515	1476.97
TCGA.BH.A1FE.11B	261.443	520.573	782.016
TCGA.BH.A1EO.11A	2058.71	1856.18	3914.89
TCGA.D8.A1JT.01A	-374.965	152.941	-222.024
TCGA.D8.A142.01A	976.154	800.749	1776.9
TCGA.A2.A3Y0.01A	-383.97	1419.16	1035.19
TCGA.AQ.A0Y5.01A	1070.5	307.174	1377.67
TCGA.A8.A07W.01A	360.504	544.677	905.181
TCGA.A1.A0SM.01A	897.323	446.362	1343.68
TCGA.AC.A3EH.01A	218.848	253.267	472.115
TCGA.MS.A51U.01A	817.964	654.959	1472.92
TCGA.AR.A24K.01A	-194.495	-613.269	-807.764
TCGA.AC.A2BM.01A	66.7876	743.908	810.696
TCGA.A2.A3XY.01A	1087.43	1576.51	2663.94
TCGA.E2.A14W.01A	-489.565	-718.12	-1207.68
TCGA.BH.A1F8.01A	278.42	76.2252	354.645
TCGA.E9.A1RA.01A	364.129	430.733	794.862
TCGA.A8.A0A6.01A	698.444	1832.43	2530.87
TCGA.AC.A7VC.01A	964.281	618.861	1583.14
TCGA.C8.A27B.01A	-171.923	1597.88	1425.95
TCGA.S3.AA15.01A	1371.08	2501.42	3872.5
TCGA.BH.A1ES.01A	387.097	-657.237	-270.14
TCGA.E2.A1L6.01A	451.924	372.25	824.175
TCGA.BH.A0DT.11A	296.013	-390.775	-94.7624
TCGA.E9.A1R0.01A	714.574	586.184	1300.76
TCGA.BH.A0B6.01A	1030.55	2614.72	3645.27
TCGA.B6.A0RN.01A	677.517	-217.579	459.938
TCGA.A8.A09W.01A	741.372	551.227	1292.6
TCGA.EW.A1P3.01A	397.502	394.642	792.144
TCGA.A7.A13F.11A	1287.45	742.299	2029.75
TCGA.A2.A0T6.01A	1674.95	1414.66	3089.6
TCGA.A7.A5ZW.01A	1306.06	732.144	2038.2
TCGA.BH.A203.01A	309.146	1043.8	1352.95
