# Supplementary material for: Cancer-associated fibroblasts-derived lncRNA signature as a putative biomarker in breast cancer
Source: Front Oncol. 2022 Nov 2;12:1028664. doi: 10.3389/fonc.2022.1028664 (PMC9667072; doi:10.3389/fonc.2022.1028664)
Supplement: Table S2 — Differentially expressed lncRNAs between fibroblasts and other cells. [file Table_2.xlsx]

## Sheet: Sheet1
Table S2. Differentially expressed lncRNAs between fibroblasts and other cells.
GeneSymbol	baseMean	log2FoldChange	lfcSE	stat	pvalue	padj
HHLA3	8.26734	0.822918	0.141382	5.82054	5.8657e-10	1.92189e-09
NEGR1-IT1	0.756121	0.693227	0.72851	0.951568	0.0341316	0.0437376
DNM3OS	1.50135	3.73001	0.744337	5.01118	5.40975e-08	1.50868e-07
MYCNOS	0.84726	0.645336	0.746435	0.864556	0.0387282	0.0483855
LINC00486	0.511896	0.824784	0.689358	1.19645	0.023152	0.0317765
CYP1B1-AS1	1.7466	1.02486	0.662432	1.54712	0.0121835	0.0181953
LINC00309	0.498354	0.838347	0.660508	1.26925	0.0204353	0.0286607
PCGEM1	0.495356	0.949355	0.682124	1.39176	0.0163994	0.0237798
ESRG	0.649253	0.790062	0.605395	1.30504	0.019188	0.0272025
ADAMTS9-AS2	0.627013	1.28814	0.673671	1.91212	0.00558614	0.00884667
LINC00488	0.529857	0.842992	0.686001	1.22885	0.0219129	0.0304042
IGSF11-AS1	0.411967	0.854976	0.689621	1.23978	0.0215058	0.0299162
BPESC1	0.4353	0.995168	0.689432	1.44346	0.0148891	0.0218284
CLRN1-AS1	0.75318	0.885468	0.695198	1.27369	0.0202773	0.0284771
DANCR	61.0818	0.599314	0.19467	3.07861	0.000207966	0.000397303
WDFY3-AS2	1.3844	1.38741	0.801854	1.73025	0.00835863	0.0128813
EGFLAM-AS4	0.635238	0.820142	0.696098	1.1782	0.0238717	0.0326201
LINC00461	0.624022	0.849878	0.693984	1.22464	0.0220712	0.0305743
EPB41L4A-AS1	67.3004	1.33134	0.232625	5.72312	1.04588e-09	3.3677e-09
SMAD5-AS1	0.902665	0.752556	0.657584	1.14443	0.0252447	0.0341344
LINC00518	0.493244	0.895379	0.668335	1.33972	0.0180338	0.0258105
LINC00240	0.521386	0.89798	0.693081	1.29564	0.0195101	0.0276022
LINC00472	0.837274	2.71925	0.547123	4.9701	6.6919e-08	1.84988e-07
SNHG5	359.102	1.12413	0.180939	6.21278	5.20552e-11	1.85119e-10
BVES-AS1	0.616107	0.826367	0.689961	1.1977	0.0231034	0.0317241
KIAA0087	0.567978	0.79647	0.527186	1.5108	0.013084	0.0194193
C7orf69	0.874325	0.700026	0.596363	1.17383	0.0240465	0.0328254
MAGI2-AS3	3.78808	5.08579	0.788653	6.44871	1.12807e-11	4.21069e-11
TP53TG1	19.4241	0.61354	0.136026	4.51045	6.46898e-07	1.62677e-06
ST7-AS1	1.04124	0.880309	0.741886	1.18658	0.0235392	0.032229
ST7-OT4	0.738769	1.44863	0.505053	2.86827	0.000412725	0.000759315
ST7-AS2	0.565876	0.768008	0.634162	1.21106	0.0225873	0.0311427
SNHG6	248.211	0.71384	0.24867	2.87063	0.000409655	0.000754034
LINC00536	0.554371	0.803913	0.694877	1.15691	0.0247308	0.0335806
FER1L6-AS1	0.695617	0.683386	0.714236	0.956807	0.0338665	0.0434494
PVT1	13.8627	1.22415	0.386503	3.16724	0.000153894	0.000299028
LINC00051	0.665824	0.625587	0.536537	1.16597	0.0243626	0.033188
C8orf31	2.46679	1.05413	0.25505	4.13304	3.57999e-06	8.34742e-06
MIR31HG	4.63818	2.88429	0.958038	3.01062	0.000260711	0.000491608
FAM201A	0.573687	0.733027	0.628538	1.16624	0.0243516	0.0331806
PCA3	0.515605	0.887211	0.694866	1.27681	0.020167	0.0283406
SNHG7	36.7676	0.873339	0.166659	5.24028	1.6033e-08	4.67752e-08
SFTA1P	0.915945	1.25926	0.712268	1.76796	0.00770671	0.0119534
ZNF32-AS3	0.499351	0.891318	0.692428	1.28724	0.0198012	0.0279148
ZNF503-AS1	0.550271	0.827228	0.682444	1.21215	0.0225453	0.0310962
ZNF503-AS2	2.63062	1.54619	0.880916	1.75521	0.00792234	0.0122614
AGAP11	0.913638	0.702856	0.72547	0.968829	0.0332631	0.0427915
EMX2OS	1.51205	3.17392	0.692853	4.58095	4.62875e-07	1.18024e-06
CASC2	0.531199	1.06072	0.685505	1.54735	0.0121778	0.0181885
MIR210HG	2.77047	2.42392	0.371568	6.5235	6.86839e-12	2.60489e-11
H19	84.4926	6.79238	1.31543	5.16362	2.42221e-08	6.96978e-08
KCNQ1OT1	1.51644	0.805714	0.707415	1.13896	0.0254722	0.0343833
C11orf40	0.542672	0.868777	0.677929	1.28152	0.0200012	0.0281338
NEAT1	126.325	1.2383	0.263139	4.70586	2.52795e-07	6.6271e-07
MALAT1	2856.11	1.82488	0.304629	5.99049	2.09213e-10	7.10733e-10
LINC00167	0.975521	0.605402	0.619158	0.977784	0.0328181	0.0423018
LINC00477	0.533403	0.869022	0.687548	1.26394	0.020625	0.0288908
LINC00485	0.396469	1.00642	0.68622	1.46661	0.0142483	0.0209838
LINC00327	1.05721	1.13943	0.733175	1.55411	0.0120159	0.0179786
TPT1-AS1	10.8911	0.607465	0.140745	4.31606	1.5884e-06	3.83862e-06
DLEU1	10.3256	1.22176	0.357264	3.41976	6.26756e-05	0.000127059
ATXN8OS	0.770054	0.602798	0.610056	0.988103	0.0323102	0.0418023
LINC00347	0.523601	0.786372	0.671788	1.17057	0.0241773	0.0329809
MIR4500HG	0.716639	0.675101	0.622408	1.08466	0.0278072	0.0370036
FGF14-IT1	0.768501	0.68465	0.727322	0.941331	0.0346535	0.0442751
DAOA-AS1	0.455273	0.92677	0.690899	1.3414	0.0179792	0.0257471
SFTA3	0.51539	0.799611	0.691044	1.15711	0.0247229	0.033573
ITPK1-AS1	0.571607	0.73151	0.602719	1.21368	0.0224869	0.0310241
MEG3	7.05643	4.77231	0.970511	4.91732	8.77379e-08	2.40341e-07
LINC00226	0.590563	0.764029	0.617479	1.23734	0.0215962	0.0300254
CT62	0.699932	0.900744	0.713889	1.26174	0.0207042	0.0289859
LINC00052	0.851434	0.635689	0.748928	0.848799	0.0395993	0.0492581
CRNDE	7.36798	3.42047	0.473987	7.21637	5.33917e-14	2.36132e-13
LINC00311	0.711289	0.671508	0.65347	1.0276	0.0304137	0.0397928
MIR22HG	39.4769	1.75476	0.322264	5.44509	5.17784e-09	1.57565e-08
TMEM99	15.9223	0.813959	0.401967	2.02494	0.00428739	0.00690264
MAPT-AS1	0.639281	0.701361	0.610405	1.14901	0.0250552	0.0339165
HOXB-AS3	1.40001	3.51752	0.751791	4.67886	2.88471e-07	7.52192e-07
C17orf77	0.509678	0.8074	0.571494	1.41279	0.0157718	0.0229577
LINC00305	0.51422	0.910182	0.659309	1.38051	0.016743	0.0242176
MIR7-3HG	0.866783	0.627194	0.658859	0.951939	0.0341128	0.0437209
A1BG-AS1	5.58953	0.946847	0.218476	4.33386	1.46514e-06	3.54926e-06
MACROD2-AS1	0.802606	0.690686	0.735789	0.9387	0.0347885	0.0444061
SNHG11	15.1339	0.620185	0.152816	4.05837	4.94159e-06	1.13888e-05
GNAS-AS1	0.636362	0.97314	0.64253	1.51454	0.0129888	0.0192851
LINC00320	0.478156	0.836221	0.65773	1.27137	0.0203595	0.028574
LINC00113	0.630485	0.633768	0.597716	1.06032	0.0289001	0.0381524
GRIK1-AS1	0.707372	0.702703	0.698605	1.00586	0.0314481	0.0409232
LINC00310	1.40742	0.612362	0.385497	1.5885	0.0112173	0.0168908
DSCAM-AS1	0.811836	0.617712	0.70581	0.875182	0.0381475	0.0478298
LINC00323	0.458593	0.914758	0.680353	1.34454	0.0178775	0.0256185
ELFN2	1.69565	0.74766	0.629152	1.18836	0.0234691	0.0321388
TLR8-AS1	0.805391	0.638373	0.646521	0.987398	0.0323448	0.0418236
SPANXA2-OT1	0.564976	0.846383	0.695783	1.21645	0.0223815	0.0309041
TTTY12	0.87915	0.636025	0.755616	0.841731	0.0399939	0.0496182
