# Supplementary material for: Cancer-associated fibroblasts-derived lncRNA signature as a putative biomarker in breast cancer
Source: Front Oncol. 2022 Nov 2;12:1028664. doi: 10.3389/fonc.2022.1028664 (PMC9667072; doi:10.3389/fonc.2022.1028664)
Supplement: Table S3 — Univariate Cox regression analysis of survival time of the 75 CAF-specific lncRNAs. [file Table_3.xlsx]

## Sheet: Sheet1
Table S3. Univariate Cox regression analysis of survival time of the 75 CAF-specific lncRNAs.
Gene	Pva	HR	Upper	Lower	Se
HHLA3	0.0385598	-0.336458	-0.173481	-0.499434	0.162976
DNM3OS	0.481349	0.113892	0.275498	-0.0477136	0.161606
MYCNOS	0.141822	0.236158	0.397461	0.0748555	0.161303
LINC00486	0.724537	-0.0565294	0.103949	-0.217008	0.160478
CYP1B1-AS1	0.293554	-0.168685	-0.00789284	-0.329477	0.160792
ESRG	0.0542021	-0.316852	-0.150589	-0.483115	0.166263
ADAMTS9-AS2	0.394977	-0.137233	0.0242057	-0.298672	0.161439
CLRN1-AS1	0.0890534	-0.273649	-0.112486	-0.434813	0.161164
DANCR	0.756929	0.0497723	0.210653	-0.111108	0.160881
WDFY3-AS2	0.384597	0.139981	0.301116	-0.0211554	0.161136
LINC00461	0.0380586	0.333376	0.494642	0.17211	0.161266
EPB41L4A-AS1	0.487183	-0.111353	0.0489106	-0.271616	0.160263
SMAD5-AS1	0.396002	0.136224	0.296705	-0.0242565	0.160481
LINC00518	0.484872	0.112056	0.272555	-0.048442	0.160499
LINC00240	0.381902	0.141749	0.304263	-0.0207642	0.162514
LINC00472	0.0160726	-0.388713	-0.226385	-0.551041	0.162328
SNHG5	0.408691	0.134456	0.297783	-0.0288716	0.163327
BVES-AS1	0.162834	-0.224747	-0.0631808	-0.386312	0.161566
KIAA0087	0.191327	-0.21054	-0.0490821	-0.371998	0.161458
C7orf69	0.402322	0.155115	0.338081	-0.0278506	0.182966
MAGI2-AS3	0.248699	-0.187502	-0.0245395	-0.350465	0.162963
TP53TG1	0.0405676	-0.329984	-0.167964	-0.492005	0.162021
ST7-AS1	0.00440539	-0.460733	-0.297429	-0.624037	0.163304
ST7-OT4	0.785891	0.0435758	0.203997	-0.116845	0.160421
ST7-AS2	0.304771	-0.164783	-0.00419211	-0.325375	0.160591
SNHG6	0.981277	0.00376549	0.164221	-0.15669	0.160455
LINC00536	0.00237114	0.495384	0.660873	0.329896	0.165488
PVT1	0.528735	-0.10148	0.0594466	-0.262407	0.160927
C8orf31	0.350617	0.150208	0.31128	-0.0108632	0.161072
MIR31HG	0.0142177	-0.396235	-0.233214	-0.559255	0.163021
FAM201A	0.292189	-0.168872	-0.00847232	-0.329271	0.160399
SNHG7	0.750306	0.0510182	0.21136	-0.109324	0.160342
SFTA1P	0.18413	0.213449	0.374442	0.0524558	0.160993
ZNF32-AS3	0.170598	0.220489	0.381019	0.0599595	0.16053
ZNF503-AS1	0.000630122	0.553732	0.717225	0.39024	0.163493
ZNF503-AS2	0.302251	0.165953	0.326905	0.00500048	0.160952
AGAP11	0.583688	0.0880128	0.248629	-0.072603	0.160616
EMX2OS	0.940179	0.0120716	0.172927	-0.148783	0.160855
CASC2	0.850992	-0.030109	0.130188	-0.190406	0.160297
MIR210HG	0.992887	-0.00143637	0.159695	-0.162568	0.161131
H19	0.6141	-0.0815629	0.0803883	-0.243514	0.161951
KCNQ1OT1	0.879192	-0.0243938	0.136088	-0.184875	0.160481
NEAT1	0.745394	-0.0523483	0.108914	-0.21361	0.161262
MALAT1	0.613949	0.0812457	0.242331	-0.0798393	0.161085
LINC00167	0.410142	-0.132045	0.0283505	-0.292441	0.160396
LINC00327	0.339739	-0.153071	0.00745064	-0.313592	0.160522
TPT1-AS1	0.168173	-0.221034	-0.060426	-0.381641	0.160608
DLEU1	0.905299	0.0193192	0.181731	-0.143092	0.162411
MIR4500HG	0.394946	0.136844	0.297411	-0.0237236	0.160567
FGF14-IT1	0.822195	-0.0361464	0.124724	-0.197017	0.160871
ITPK1-AS1	0.435486	-0.125062	0.0353412	-0.285465	0.160403
MEG3	0.748948	-0.0519854	0.110574	-0.214545	0.16256
CT62	0.166713	-0.224521	-0.0613551	-0.387687	0.163166
LINC00052	0.636858	-0.0756396	0.0845879	-0.235867	0.160227
CRNDE	0.274929	0.175769	0.336857	0.0146815	0.161088
LINC00311	0.556519	0.0946	0.255639	-0.0664387	0.161039
MIR22HG	0.0216822	0.370819	0.532923	0.208715	0.162104
TMEM99	0.344028	-0.152071	0.00881655	-0.312959	0.160888
MAPT-AS1	0.000714166	-0.546999	-0.383303	-0.710696	0.163696
HOXB-AS3	0.0911702	-0.275641	-0.111097	-0.440186	0.164544
C17orf77	0.0531389	-0.312135	-0.149748	-0.474521	0.162386
MIR7-3HG	0.0814524	0.279864	0.440817	0.11891	0.160954
A1BG-AS1	0.189142	-0.211682	-0.0499895	-0.373375	0.161692
MACROD2-AS1	0.941504	-0.0125825	0.15901	-0.184175	0.171592
SNHG11	0.461988	-0.118869	0.0430378	-0.280776	0.161907
GNAS-AS1	0.605137	0.0830815	0.243919	-0.0777562	0.160838
LINC00113	0.630776	0.0777635	0.239297	-0.0837699	0.161533
GRIK1-AS1	0.0491027	-0.316342	-0.154935	-0.477749	0.161407
LINC00310	0.797875	0.0411914	0.201958	-0.119575	0.160767
DSCAM-AS1	0.809218	0.0390004	0.20047	-0.122469	0.16147
LINC00323	0.533866	-0.0998034	0.0606219	-0.260229	0.160425
ELFN2	0.819419	0.0367718	0.197818	-0.124274	0.161046
TLR8-AS1	0.321868	0.159391	0.320537	-0.00175399	0.161145
SPANXA2-OT1	0.729884	0.0555022	0.216352	-0.105347	0.16085
