# Supplementary material for: Cancer-associated fibroblasts-derived lncRNA signature as a putative biomarker in breast cancer
Source: Front Oncol. 2022 Nov 2;12:1028664. doi: 10.3389/fonc.2022.1028664 (PMC9667072; doi:10.3389/fonc.2022.1028664)
Supplement: Table S4 — Differentially expressed genes between the low- and high-risk groups. [file Table_4.xlsx]

## Sheet: Sheet1
Table S4. Differentially expressed genes between the low- and high-risk groups.
GeneSymbol	baseMean	log2FoldChange	lfcSE	stat	pvalue	padj
TSPAN6	13.6192	2.28184	0.925591	2.46527	0.0136908	0.0235919
TNMD	0.667705	0.889524	0.706159	1.25966	0.20779	0.290684
DPM1	154.418	0.364701	0.192904	1.89058	0.0586808	0.0926117
SCYL3	43.2015	-1.12705	0.12685	-8.88489	6.39865e-19	4.14719e-18
C1orf112	10.1336	-0.466416	0.157759	-2.95652	0.00311135	0.00581254
FGR	258.665	-6.64672	0.357281	-18.6036	3.00424e-77	4.3264e-75
CFH	12.5953	4.84626	0.992241	4.88415	1.03875e-06	2.825e-06
FUCA2	42.3131	1.73126	0.244853	7.07061	1.54259e-12	6.58913e-12
GCLC	46.944	-0.187994	0.320154	-0.587199	0.55707	0.639934
NFYA	242.236	-4.30309	0.278345	-15.4596	6.50017e-54	3.07154e-52
NIPAL3	53.0894	0.319465	0.133563	2.39186	0.0167632	0.0285833
LAS1L	64.7702	-1.10706	0.114397	-9.67731	3.76488e-22	3.01211e-21
ENPP4	53.1394	-2.9207	0.229607	-12.7205	4.55188e-37	8.77921e-36
SEMA3F	9.44077	0.931244	1.05351	0.883945	0.376726	0.473877
CFTR	1.97223	-0.571533	0.808922	-0.706537	0.479854	0.57232
ANKIB1	74.5518	0.504884	0.0908145	5.55951	2.70532e-08	8.41711e-08
CYP51A1	31.1538	3.19182	0.502367	6.35357	2.10379e-10	7.67807e-10
KRIT1	36.6393	0.635043	0.10522	6.03539	1.58579e-09	5.44107e-09
RAD52	18.9158	-0.869128	0.189223	-4.59314	4.36631e-06	1.11695e-05
BAD	15.1921	3.27767	0.284243	11.5312	9.18378e-31	1.21071e-29
LAP3	116.448	1.01612	0.310154	3.27618	0.00105221	0.00208224
HS3ST1	28.2206	-3.43021	0.312336	-10.9824	4.64235e-28	5.16154e-27
WNT16	27.3273	-3.34076	0.358931	-9.30754	1.3083e-20	9.41143e-20
HECW1	1.07572	1.15917	0.659022	1.75893	0.0785893	0.121695
MAD1L1	27.7534	1.0104	0.26552	3.80536	0.000141597	0.000310034
LASP1	235.805	1.01745	0.182754	5.56733	2.5867e-08	8.05469e-08
SNX11	77.2201	-0.88839	0.119037	-7.46311	8.45015e-14	3.9522e-13
TMEM176A	19.1289	-1.1746	1.117	-1.05157	0.292999	0.38583
M6PR	188.855	-0.0522749	0.189223	-0.27626	0.782348	0.828366
KLHL13	2.65934	1.03441	0.854458	1.2106	0.226048	0.311612
CYP26B1	1.98404	1.93959	0.852142	2.27613	0.0228381	0.0382685
ICA1	3.36626	-0.598594	0.765779	-0.781681	0.434402	0.529469
DBNDD1	44.6034	-3.0471	0.266412	-11.4376	2.71426e-30	3.47227e-29
ALS2	14.8068	1.20954	0.136452	8.86418	7.70685e-19	4.96713e-18
CASP10	27.8379	-1.83684	0.14188	-12.9465	2.46026e-38	5.2103e-37
CFLAR	199.298	-1.23466	0.145499	-8.48568	2.14469e-17	1.25892e-16
TFPI	28.4358	3.26986	1.04463	3.13016	0.00174708	0.00337347
RBM5	173.941	-0.140516	0.112193	-1.25244	0.210408	0.293693
MTMR7	5.47639	-1.60349	0.234756	-6.83046	8.46443e-12	3.44246e-11
SLC7A2	3.7136	2.14699	0.946843	2.26752	0.0233582	0.0391011
ARF5	83.0727	1.69306	0.164211	10.3102	6.33432e-25	5.89061e-24
SARM1	6.61724	0.932559	0.190723	4.88961	1.01038e-06	2.75228e-06
POLDIP2	65.6224	0.925912	0.0907982	10.1975	2.03483e-24	1.84244e-23
PLXND1	47.1964	1.89515	1.01928	1.8593	0.0629852	0.0989609
AK2	105.258	0.616311	0.113358	5.43686	5.42287e-08	1.64723e-07
CD38	98.2982	-3.88891	0.284747	-13.6574	1.82304e-42	4.68016e-41
FKBP4	32.7601	-0.0107891	0.155426	-0.0694162	0.944658	0.958155
KDM1A	59.2586	0.765337	0.101428	7.54559	4.50261e-14	2.14168e-13
RBM6	143.654	-1.26693	0.128394	-9.86746	5.76029e-23	4.82022e-22
CAMKK1	8.73236	0.0153879	0.236357	0.0651046	0.948091	0.96067
RECQL	101.55	0.0143652	0.0911761	0.157555	0.874808	0.90244
HSPB6	5.87938	5.2117	0.985087	5.29059	1.2192e-07	3.58388e-07
ARHGAP33	6.28117	0.193867	0.199249	0.97299	0.330558	0.425538
NDUFAB1	174.623	0.819482	0.28279	2.89785	0.00375731	0.00695402
PDK4	9.37929	1.51397	0.382731	3.9557	7.63124e-05	0.000172304
SLC22A16	1.52912	0.0177146	0.785819	0.0225428	0.982015	0.987374
ZMYND10	3.13992	-0.354327	0.322608	-1.09832	0.272064	0.363578
ABCB5	0.583688	0.842051	0.676588	1.24456	0.213295	0.29712
ARX	0.683468	0.661242	0.713643	0.926571	0.354149	0.450803
SLC25A13	25.3991	-0.675667	0.14285	-4.72991	2.24618e-06	5.91819e-06
ST7	6.66822	1.93183	0.575558	3.35644	0.00078953	0.00158504
CDC27	73.2909	0.508909	0.0796751	6.3873	1.68836e-10	6.20556e-10
SLC4A1	1.79359	0.114642	0.779815	0.147012	0.883123	0.909219
CALCR	0.82268	0.722602	0.737519	0.979774	0.327198	0.422111
HCCS	49.1334	0.266797	0.134894	1.97782	0.0479486	0.0766822
DVL2	25.5501	1.62882	0.129796	12.5491	4.02238e-36	7.3457e-35
PRSS22	4.13154	0.0111071	0.972107	0.0114258	0.990884	0.993775
UPF1	30.38	1.09815	0.166421	6.59864	4.14954e-11	1.60391e-10
SKAP2	120.537	-1.94648	0.160645	-12.1166	8.62247e-34	1.3681e-32
SLC25A5	544.628	-0.331757	0.161769	-2.05081	0.0402859	0.0651442
HOXA11	1.74197	2.70998	0.802834	3.37551	0.000736781	0.00148209
POLR2J	52.1738	0.413529	0.12817	3.22641	0.00125353	0.0024594
DHX33	33.1799	-0.315126	0.142066	-2.21817	0.0265433	0.0441008
MEOX1	1.40338	0.165271	0.783317	0.210988	0.832896	0.868867
THSD7A	1.06397	0.178535	0.714832	0.249757	0.802775	0.844847
LIG3	16.1383	0.628149	0.0967843	6.49019	8.57261e-11	3.22855e-10
RPAP3	44.3768	-0.343817	0.100364	-3.4257	0.000613213	0.00124462
ACSM3	6.70837	-1.05529	0.184818	-5.70986	1.13069e-08	3.62997e-08
CIAPIN1	40.6542	0.611587	0.133774	4.57179	4.83586e-06	1.23123e-05
SPPL2B	38.8321	0.115957	0.148823	0.779158	0.435887	0.53069
FAM214B	20.6348	0.620148	0.321992	1.92597	0.0541078	0.0858874
COPZ2	19.1266	4.09806	0.525643	7.79628	6.37609e-15	3.20841e-14
PRKAR2B	18.7513	-0.447637	0.441553	-1.01378	0.310688	0.405028
MSL3	160.368	-2.13128	0.147478	-14.4515	2.45317e-47	8.2432e-46
CREBBP	87.7541	-1.45026	0.15128	-9.58656	9.10671e-22	7.07255e-21
MPO	2.30826	-0.521987	0.890632	-0.586086	0.557818	0.64055
PON1	1.04407	0.329072	0.468933	0.701747	0.482837	0.57488
GCFC2	20.3077	-0.276689	0.146794	-1.88488	0.0594456	0.0937208
WDR54	31.6921	1.18743	0.284001	4.18109	2.90119e-05	6.82997e-05
CROT	16.8288	-0.468672	0.214657	-2.18335	0.0290103	0.0479205
ABCB4	53.0619	-4.11708	0.351885	-11.7001	1.2735e-31	1.75859e-30
RHBDD2	42.8831	0.432137	0.183504	2.35492	0.0185266	0.0313883
SOX8	1.0907	0.59843	0.784963	0.762367	0.445841	0.540406
IBTK	47.3072	0.789599	0.170907	4.62004	3.83659e-06	9.86952e-06
ZNF195	41.3278	-0.696533	0.125467	-5.55152	2.832e-08	8.80764e-08
MYCBP2	162.425	-0.423063	0.114919	-3.68141	0.000231947	0.000495308
FBXL3	210.159	-0.485068	0.119724	-4.05155	5.08787e-05	0.000117045
ITGAL	84.2991	-4.60704	0.30803	-14.9564	1.41402e-50	5.55362e-49
PDK2	12.4682	1.64777	0.17866	9.22294	2.89057e-20	2.04054e-19
ITGA3	28.8371	2.66803	0.707031	3.77357	0.000160928	0.00035028
ZFX	82.3355	-0.991574	0.19231	-5.15613	2.521e-07	7.2444e-07
LAMP2	108.816	1.19219	0.183934	6.48162	9.07408e-11	3.41147e-10
ITGA2B	3.15272	-0.228275	0.912387	-0.250195	0.802437	0.844608
ASB4	0.678079	0.744863	0.625162	1.19147	0.233468	0.320032
GDE1	61.4847	0.916187	0.175966	5.20661	1.92326e-07	5.57973e-07
CRLF1	10.6492	5.01865	0.34776	14.4314	3.2845e-47	1.09394e-45
TMEM98	17.8961	4.01837	1.05353	3.81419	0.000136629	0.000299719
YBX2	2.71626	-0.0918214	0.968496	-0.0948082	0.924467	0.942226
MAP3K14	39.3858	-2.62997	0.206723	-12.7222	4.45185e-37	8.59724e-36
ABCC8	1.92018	0.288441	0.902355	0.319653	0.749231	0.801155
CACNG3	1.70107	0.517482	0.841265	0.615125	0.538472	0.62407
TMEM132A	8.18549	2.11882	0.891401	2.37695	0.0174565	0.0296823
AP2B1	100.963	0.425768	0.0918372	4.63611	3.55019e-06	9.16709e-06
ZNF263	35.1721	0.347264	0.074512	4.66051	3.15425e-06	8.18804e-06
CX3CL1	2.80067	-0.206469	0.936055	-0.220573	0.825425	0.862739
SPATA20	36.0868	2.0937	0.192594	10.8711	1.58363e-27	1.70921e-26
CACNA1G	1.43436	0.678294	0.779121	0.870589	0.383979	0.480601
TNFRSF12A	35.1927	4.01836	1.04015	3.86326	0.000111884	0.000248136
DLX6	0.630017	0.791607	0.703679	1.12495	0.260608	0.350281
MAP3K9	51.3842	-4.55691	0.358719	-12.7033	5.66859e-37	1.08637e-35
RALA	96.9064	0.23776	0.216273	1.09935	0.271614	0.363008
BAIAP2L1	4.79993	0.0468683	0.286784	0.163427	0.870182	0.898798
ETV1	1.53833	3.60202	0.670481	5.37229	7.77408e-08	2.33053e-07
AGK	51.8847	-0.368933	0.108904	-3.38768	0.000704868	0.00142111
ALDH3B1	17.5615	1.51911	0.958848	1.58431	0.113123	0.170118
TTC22	3.75448	-0.619527	0.126621	-4.89278	9.94225e-07	2.70975e-06
PHTF2	96.5196	-1.59946	0.225409	-7.09582	1.28588e-12	5.52067e-12
FARP2	32.4325	0.249675	0.206084	1.21152	0.225698	0.311243
GGCT	109.458	-0.159429	0.289359	-0.550972	0.581653	0.660695
DBF4	63.7209	-0.650843	0.139398	-4.66896	3.02726e-06	7.86922e-06
TBXA2R	6.32492	0.141617	0.266863	0.530675	0.595644	0.672188
IFRD1	170.538	-1.02579	0.181017	-5.66681	1.45481e-08	4.62244e-08
LGALS14	0.964224	0.56836	0.72462	0.784356	0.432831	0.528023
COX10	38.3976	-0.344589	0.104601	-3.29432	0.000986616	0.00195911
GTF2IRD1	11.6383	1.43315	0.980788	1.46122	0.143955	0.211807
PAF1	72.096	-0.272621	0.119424	-2.2828	0.0224424	0.0376388
VPS41	53.6742	0.237527	0.105843	2.24415	0.0248229	0.041397
ARHGAP44	1.39225	1.20031	0.516072	2.32586	0.0200263	0.033789
ELAC2	40.5659	0.972759	0.129137	7.53275	4.9682e-14	2.35721e-13
SCIN	2.63879	-0.715875	0.521683	-1.37224	0.169988	0.24529
ARSD	9.67509	0.824671	0.2132	3.86806	0.000109704	0.000243623
PNPLA4	22.2604	0.128632	0.124562	1.03268	0.301754	0.395529
ADIPOR2	72.1728	0.102502	0.136374	0.751623	0.452278	0.546281
CDKL3	2.13452	0.988821	0.350638	2.82006	0.00480145	0.00875575
UPP2	0.57591	0.837073	0.678638	1.23346	0.217404	0.302008
PRSS21	4.87022	-1.29135	0.50457	-2.55931	0.0104881	0.0183427
MARK4	25.2458	0.740943	0.241475	3.0684	0.00215207	0.0041041
PROM1	0.945895	0.30698	0.753883	0.407198	0.683862	0.746728
CCDC124	18.8303	2.0353	0.227521	8.94555	3.70107e-19	2.45133e-18
CEACAM21	17.1752	-2.53171	0.253559	-9.98468	1.7787e-23	1.52729e-22
PAFAH1B1	99.6599	0.0186933	0.0807716	0.231433	0.816978	0.856291
NOS2	3.91079	0.79338	0.795239	0.997662	0.318443	0.413291
DNAH9	1.81381	0.352695	0.875926	0.402655	0.687202	0.749728
KIAA0100	80.7112	0.63281	0.109538	5.7771	7.59983e-09	2.47027e-08
SLC13A2	1.63039	0.572987	0.86755	0.660465	0.508955	0.597364
TRAPPC6A	36.1991	-0.154696	0.218125	-0.709209	0.478195	0.570521
MATK	12.7308	-1.64717	0.442464	-3.72271	0.000197093	0.000424293
CEACAM7	0.667461	0.811964	0.705589	1.15076	0.249831	0.338453
CD79B	256.614	-6.57175	0.391387	-16.7909	2.84296e-63	2.08681e-61
SCN4A	4.21025	-0.401596	0.10995	-3.65255	0.000259649	0.000550806
ST7L	8.81183	0.795116	0.141401	5.62312	1.87537e-08	5.90167e-08
TKTL1	2.66609	-0.81238	0.848223	-0.957743	0.338192	0.433999
PAX6	1.71909	-0.0149513	0.142089	-0.105225	0.916197	0.93522
RPUSD1	18.2001	1.21508	0.184493	6.58607	4.51613e-11	1.74294e-10
RHBDF1	5.47849	3.54008	0.878438	4.02997	5.57844e-05	0.000127767
LUC7L	82.9667	-0.677106	0.115934	-5.84045	5.20605e-09	1.71206e-08
CACNA2D2	4.16405	-0.0862001	0.420927	-0.204786	0.837739	0.872835
BAIAP3	7.19736	-0.046989	0.441019	-0.106546	0.915149	0.934493
PIGQ	12.0494	1.51627	0.212829	7.12434	1.0458e-12	4.53372e-12
TEAD3	2.63319	3.08575	0.809832	3.81036	0.000138767	0.000304146
SELE	1.5479	-0.397335	0.47856	-0.830271	0.406385	0.501916
DNAJC11	30.7993	0.732926	0.118701	6.17457	6.63423e-10	2.33674e-09
FMO3	0.862115	2.5693	0.64389	3.99028	6.59944e-05	0.000150105
MYLIP	524.908	-4.98281	0.278319	-17.9032	1.11339e-71	1.24708e-69
NOX1	2.30463	-0.00910271	0.278526	-0.0326818	0.973928	0.981785
E2F2	4.49803	-0.249858	0.256369	-0.974602	0.329758	0.424689
PSMB1	297.427	0.976554	0.197931	4.93382	8.06383e-07	2.21606e-06
SYN1	2.15594	0.154713	0.914826	0.169117	0.865704	0.895248
JARID2	89.0502	-2.81683	0.186713	-15.0864	1.99002e-51	8.28956e-50
CDKL5	6.07124	-0.863837	0.121108	-7.13277	9.8372e-13	4.27438e-12
CAMK1G	1.89866	-0.0058044	0.898788	-0.00645803	0.994847	0.996561
NADK	77.0302	-0.351431	0.19732	-1.78102	0.0749084	0.11646
TFAP2D	1.33138	0.524578	0.831015	0.63125	0.527877	0.614372
DLEC1	3.42673	-0.0340989	0.487697	-0.0699181	0.944259	0.957879
CYTH3	12.1667	1.96687	0.109419	17.9755	3.03036e-72	3.44526e-70
ADAM22	3.17284	-0.40703	0.131266	-3.10081	0.00192992	0.00370099
SYPL1	262.945	-0.834664	0.128616	-6.48958	8.60769e-11	3.24096e-10
CYB561	12.715	1.23792	0.362539	3.41458	0.000638802	0.0012936
SPAG9	59.0708	0.862563	0.166449	5.18215	2.1934e-07	6.33067e-07
CELSR3	1.71882	0.384875	0.67169	0.572995	0.566648	0.647984
AASS	17.2039	0.538821	0.190237	2.83237	0.0046205	0.00844513
PLEKHG6	1.91898	-0.134067	0.805871	-0.166362	0.867872	0.896937
SS18L2	115.276	-1.00262	0.152105	-6.5916	4.35119e-11	1.681e-10
MPND	13.5177	-0.559805	0.300988	-1.85989	0.0629008	0.0988545
MGST1	104.611	2.63981	1.12866	2.33888	0.0193415	0.0326737
CRY1	22.7561	0.799586	0.235571	3.39424	0.000688199	0.00138935
PGLYRP1	5.39569	-0.914721	0.706521	-1.29468	0.19543	0.276306
NFIX	8.23699	3.76884	0.204262	18.451	5.119e-76	7.16708e-74
ST3GAL1	166.557	-1.81452	0.159504	-11.376	5.50695e-30	6.93344e-29
MMP25	15.7199	-1.62725	0.971048	-1.67577	0.0937831	0.143242
IL32	48.8608	-1.93981	1.08003	-1.79607	0.0724826	0.112898
PKD1	14.3194	3.67435	0.259775	14.1444	2.02362e-45	6.08333e-44
MAPK8IP2	2.70303	0.605102	0.785905	0.769942	0.441334	0.535845
MED24	35.7029	0.7652	0.0964617	7.93268	2.14464e-15	1.11173e-14
RHOBTB2	33.4083	-1.0582	0.165172	-6.40667	1.48737e-10	5.48951e-10
HEATR5B	108.113	-1.90294	0.150257	-12.6646	9.28765e-37	1.75329e-35
SEC62	191.38	-1.24298	0.151044	-8.22929	1.88324e-16	1.04847e-15
RPS20	1354.5	0.983527	0.137794	7.13769	9.49149e-13	4.13128e-12
CSDE1	506.026	0.585585	0.0752963	7.77707	7.42231e-15	3.70895e-14
UBE3C	48.1184	0.887814	0.0919856	9.65167	4.83621e-22	3.84247e-21
REV3L	34.9123	1.73961	0.16946	10.2656	1.00678e-24	9.26004e-24
MASP2	12.2215	-1.72799	0.200164	-8.63287	5.98304e-18	3.64796e-17
IYD	0.461331	0.89911	0.588339	1.52822	0.126459	0.188263
FAM76A	59.1189	-2.42083	0.253342	-9.55555	1.22928e-21	9.44992e-21
TRAF3IP3	169.36	-5.95989	0.32332	-18.4334	7.09076e-76	9.83664e-74
POMT2	11.2051	0.910742	0.159634	5.70518	1.16217e-08	3.72629e-08
VTA1	100.759	0.137748	0.0744182	1.851	0.06417	0.100686
MLXIPL	4.39867	0.51525	0.929777	0.554165	0.579466	0.658855
BAZ1B	72.7537	-0.0223736	0.106923	-0.209251	0.834253	0.869998
RANBP9	85.7587	-0.389489	0.0967557	-4.02549	5.68561e-05	0.000130162
ETV7	3.77073	0.709284	0.781388	0.907722	0.364025	0.460814
DYRK4	31.889	1.27738	0.14384	8.88057	6.65171e-19	4.30936e-18
ZNF207	319.236	-0.327133	0.0722781	-4.52603	6.01022e-06	1.51872e-05
UQCRC1	138.289	1.59754	0.315067	5.07047	3.96844e-07	1.1189e-06
STARD3NL	74.9846	0.974455	0.260557	3.73989	0.000184101	0.000397741
CD9	193.976	0.379688	0.510802	0.743319	0.457289	0.551321
HHATL	0.801657	0.888887	0.731462	1.21522	0.224282	0.309544
NCAPD2	29.56	1.17193	0.124045	9.4476	3.46697e-21	2.59397e-20
IFFO1	34.417	0.242535	0.184618	1.31371	0.188943	0.268516
GIPR	1.57271	0.226094	0.573713	0.39409	0.693515	0.755141
PHF7	18.3847	-1.05361	0.117006	-9.00475	2.1615e-19	1.44683e-18
SEMA3G	2.55206	-0.846826	0.931859	-0.908749	0.363483	0.460281
NISCH	49.2875	0.308702	0.0893825	3.45372	0.000552913	0.00112874
STAB1	13.9868	-2.48528	1.09718	-2.26515	0.0235035	0.0393356
FUZ	16.5397	0.978575	0.155831	6.27972	3.39179e-10	1.22083e-09
SLC6A13	3.29097	0.0222585	0.948491	0.0234673	0.981278	0.987022
IDS	192.143	-2.00811	0.183446	-10.9466	6.89774e-28	7.57999e-27
PRSS3	15.9238	0.799979	1.03563	0.772454	0.439845	0.534373
ZNF200	12.1055	0.0941026	0.270601	0.347754	0.728025	0.783409
CD4	42.8115	-3.0258	0.975345	-3.10228	0.00192034	0.00368495
LRRC23	8.63495	0.575252	0.171685	3.35063	0.000806267	0.00161628
BTK	260.747	-6.53252	0.343296	-19.0289	9.83837e-81	1.63479e-78
HFE	8.03178	0.409611	0.0604601	6.7749	1.24495e-11	5.0026e-11
SCMH1	33.9855	-0.291196	0.12738	-2.28605	0.0222516	0.0373354
FYN	84.8213	0.260753	0.227022	1.14858	0.250728	0.339328
HIVEP2	48.7015	-0.974542	0.173391	-5.62049	1.9042e-08	5.98614e-08
FMO1	1.65865	2.31264	0.403107	5.73704	9.63457e-09	3.11025e-08
LYPLA2	36.5893	0.587788	0.159579	3.68336	0.000230184	0.000491889
CLCN6	99.4875	-2.42336	0.231932	-10.4486	1.48741e-25	1.43806e-24
SLC6A7	4.60739	0.691128	1.02639	0.673359	0.500719	0.590452
TSPAN9	5.41508	2.5916	0.787518	3.29085	0.00099886	0.00198134
BTBD7	34.2538	-0.0732261	0.0863033	-0.848474	0.396174	0.492684
MKS1	7.65399	0.95366	0.210886	4.52217	6.12096e-06	1.54516e-05
ABHD5	23.0467	1.07976	0.27331	3.95069	7.79264e-05	0.000175712
AKAP8L	43.294	0.326599	0.109084	2.994	0.00275348	0.00517467
MBTD1	113.408	-3.77457	0.277937	-13.5807	5.21513e-42	1.3187e-40
UTP18	98.1222	5.18569e-05	0.17782	0.000291626	0.999767	0.999847
RNF216	68.2361	-0.676354	0.133341	-5.07235	3.9294e-07	1.10893e-06
TTC19	58.1939	0.258449	0.187448	1.37878	0.167963	0.242694
PTBP1	118.982	1.15597	0.208349	5.54822	2.88596e-08	8.97361e-08
DPF1	4.36168	0.507911	0.5177	0.981091	0.326548	0.421416
LARS2	17.5359	0.639825	0.145267	4.40448	1.0604e-05	2.61145e-05
PIK3C2A	58.503	-0.105449	0.128298	-0.821903	0.411132	0.506785
PLAUR	111.399	-0.0528332	1.00716	-0.0524577	0.958164	0.968929
ANLN	8.67866	3.30827	0.965916	3.42501	0.000614786	0.00124747
WIZ	9.98692	1.33919	0.198771	6.73734	1.6131e-11	6.42561e-11
RABGAP1	62.2529	0.343182	0.146059	2.34961	0.0187933	0.0318116
DCN	49.4073	5.9701	1.13235	5.27231	1.34715e-07	3.94926e-07
QPCTL	8.95931	0.527645	0.147258	3.58314	0.000339492	0.00070953
PPP5C	20.5819	1.94648	0.16431	11.8464	2.2467e-32	3.25717e-31
CEP68	48.6995	-1.74399	0.1678	-10.3932	2.66219e-25	2.52541e-24
MAP4K3	19.5019	1.44915	0.194011	7.46941	8.05546e-14	3.77578e-13
ZBTB32	3.84629	-0.17904	0.455608	-0.392969	0.694342	0.755769
TYROBP	294.291	-6.68562	1.00223	-6.67074	2.54513e-11	1.00065e-10
TMEM159	22.468	1.77032	0.12661	13.9825	1.99376e-44	5.67753e-43
GABRA3	0.763088	0.636551	0.723537	0.879776	0.378981	0.47604
BRCA1	6.65603	1.1078	0.190093	5.82766	5.62112e-09	1.84415e-08
ERCC1	54.0063	1.26552	0.141072	8.97073	2.94568e-19	1.95959e-18
CD22	710.459	-7.76082	0.426403	-18.2007	5.09777e-74	6.47691e-72
SEMA3B	3.19103	3.08406	0.829966	3.71589	0.000202487	0.000435287
MBTPS2	19.6262	0.834362	0.148128	5.63271	1.77402e-08	5.5967e-08
PRICKLE3	7.1802	-0.0970475	0.159228	-0.609489	0.542201	0.627093
LTF	9.19132	-1.25273	1.11892	-1.11959	0.262889	0.352876
EXTL3	12.5652	1.24822	0.208236	5.99424	2.0444e-09	6.95307e-09
ELOVL5	728.971	-2.28224	0.193493	-11.7949	4.145e-32	5.90731e-31
ALOX5	222.08	-6.80802	0.373386	-18.2332	2.81288e-74	3.63535e-72
KDM5D	66.5362	-1.95784	0.491197	-3.98585	6.72383e-05	0.000152751
CALCOCO1	105.316	0.597557	0.0998935	5.98194	2.20493e-09	7.47384e-09
UBR7	67.5382	-0.468755	0.103837	-4.51434	6.35149e-06	1.59908e-05
MAP4K5	56.025	1.10687	0.117039	9.4573	3.16008e-21	2.37375e-20
EHD3	34.7678	0.741875	0.160057	4.63506	3.5683e-06	9.20599e-06
PSMC4	76.2438	0.88053	0.117942	7.46576	8.28221e-14	3.87845e-13
MAN2B2	60.7065	0.0968889	0.0946418	1.02374	0.305956	0.399893
SLC7A14	1.5538	1.00397	0.703688	1.42672	0.153661	0.224384
CLDN11	15.5593	4.84178	0.861524	5.62002	1.90939e-08	6.00124e-08
SLC25A39	53.2958	1.04013	0.193062	5.38753	7.14317e-08	2.14906e-07
MVP	88.5362	2.06767	0.283987	7.28084	3.31737e-13	1.48981e-12
NUB1	127.333	-0.220394	0.145916	-1.51042	0.130937	0.194318
PGM3	53.9456	1.03756	0.150301	6.90324	5.08282e-12	2.1005e-11
RWDD2A	13.7161	0.0509236	0.126804	0.401594	0.687983	0.75036
CLK1	732.311	-3.46773	0.203622	-17.0303	4.89758e-65	3.96023e-63
POLR3B	16.6748	1.16368	0.208103	5.59184	2.24676e-08	7.02363e-08
ANGEL1	32.2029	-0.850837	0.109811	-7.74822	9.31901e-15	4.6292e-14
RNF14	35.9146	1.00123	0.0809018	12.3759	3.52869e-35	6.11896e-34
DNASE1L1	44.193	0.647441	0.207775	3.11606	0.00183284	0.00352646
DDX11	18.9146	-0.135887	0.187942	-0.723031	0.469661	0.562826
HEBP1	53.9282	1.68146	0.314756	5.34209	9.18803e-08	2.72737e-07
GPRC5A	9.16882	2.74992	0.979434	2.80766	0.00499032	0.00908265
MAMLD1	4.50004	1.98953	0.313433	6.34757	2.18744e-10	7.97403e-10
CD6	22.3327	-2.3788	0.364271	-6.5303	6.56377e-11	2.49311e-10
TACC3	25.9323	0.0239105	0.240373	0.0994724	0.920763	0.938784
UFL1	94.6472	-1.32167	0.136439	-9.68695	3.42592e-22	2.74673e-21
POLA2	17.8293	-0.0322862	0.0505715	-0.638428	0.523195	0.60987
ZC3H3	7.68607	-0.330085	0.171249	-1.92752	0.053915	0.0856084
CAPN1	62.053	1.54001	0.177676	8.66748	4.41788e-18	2.72109e-17
ACPP	4.10935	-1.05835	0.875804	-1.20843	0.226883	0.312478
MDH1	228.109	0.670177	0.32743	2.04678	0.0406795	0.0657243
SLC30A9	76.9028	0.457566	0.0849642	5.3854	7.2284e-08	2.17298e-07
MTMR11	9.60539	1.09204	0.958849	1.13891	0.254743	0.343833
COX15	61.9834	-0.801602	0.127781	-6.27324	3.53613e-10	1.27158e-09
CCDC88C	57.2744	-4.24325	0.255615	-16.6002	6.94976e-62	4.79851e-60
YAF2	20.7656	-0.235016	0.129524	-1.81445	0.0696079	0.1087
ZMYND11	109.55	-1.00127	0.204296	-4.90107	9.53148e-07	2.60201e-06
WAS	94.2041	-2.48258	0.177847	-13.9591	2.76776e-44	7.82267e-43
DPEP1	3.30419	0.496846	0.975618	0.509263	0.610568	0.685608
BID	49.32	0.0154815	0.40182	0.0385285	0.969266	0.978063
MATR3	157.022	0.550925	0.158515	3.47553	0.000509847	0.00104492
NPC1L1	1.07677	0.584904	0.77185	0.757794	0.448574	0.543066
XYLT2	13.962	1.74789	0.130207	13.4239	4.37753e-41	1.06248e-39
STMN4	1.51297	0.321689	0.727104	0.442424	0.658182	0.726451
NUDCD3	59.9179	0.229335	0.0736449	3.11407	0.00184526	0.00354764
ISL1	1.86088	0.132516	0.943782	0.14041	0.888336	0.913902
CHDH	1.62785	0.770851	0.744277	1.0357	0.30034	0.394017
CLCA1	1.00976	0.516683	0.784754	0.658401	0.51028	0.598646
CLCA4	0.816102	0.317049	0.566231	0.559928	0.575529	0.655857
GLT8D1	52.5307	1.95234	0.157595	12.3884	3.02136e-35	5.25126e-34
ATP2C1	57.0849	0.859854	0.112266	7.65908	1.87274e-14	9.11121e-14
IGF1	1.79334	2.18623	0.803399	2.72122	0.00650408	0.0116761
SLC38A5	15.4758	1.26268	0.228801	5.51867	3.41579e-08	1.05559e-07
RALBP1	41.0121	0.406329	0.102499	3.96421	7.36402e-05	0.000166544
RUFY3	80.4489	-0.719062	0.179582	-4.00409	6.22563e-05	0.000141966
CNTN1	0.918926	2.47791	0.602264	4.11432	3.88328e-05	9.01845e-05
SLC11A1	26.4423	-3.83016	0.802046	-4.77548	1.79278e-06	4.76678e-06
WWTR1	17.065	2.30777	0.462061	4.99452	5.8983e-07	1.63768e-06
AGPS	45.1324	-0.31886	0.12167	-2.6207	0.00877498	0.0154917
CXorf56	49.7423	-1.67051	0.225538	-7.40679	1.29397e-13	5.96711e-13
ATP1A2	0.775506	1.51425	0.701183	2.15956	0.0308064	0.0506881
TTC27	44.9363	-0.441902	0.1261	-3.50437	0.000457685	0.00094364
ZNF582	13.7086	-0.741654	0.114249	-6.49157	8.49457e-11	3.20156e-10
VSIG2	2.28045	0.0988011	0.39166	0.252262	0.800838	0.843337
PHLDB1	11.1093	3.61874	0.883019	4.09814	4.16482e-05	9.64857e-05
MARCO	11.0616	-1.22398	1.11131	-1.10139	0.270728	0.361952
CYP24A1	0.746577	0.42218	0.703527	0.60009	0.548446	0.632189
PRDM11	6.05686	-0.374991	0.0986924	-3.7996	0.000144932	0.000316784
SYT13	0.847858	0.558217	0.73082	0.763822	0.444973	0.539441
SNAI2	13.5042	3.88262	1.15837	3.35179	0.000802916	0.00161031
CD74	8248.56	-10.3323	0.355139	-29.0936	4.32434e-186	1.30777e-182
HGF	6.13733	4.38531	0.906675	4.83669	1.32017e-06	3.55517e-06
ZRANB1	90.3161	-1.24819	0.166503	-7.4965	6.55443e-14	3.08656e-13
NCDN	10.2055	1.74323	0.155825	11.1871	4.71563e-29	5.59255e-28
ZFP64	10.9354	1.23513	0.154507	7.99405	1.30573e-15	6.87463e-15
MNAT1	20.3685	1.57172	0.147309	10.6695	1.41356e-26	1.44227e-25
SAMD4A	14.5825	0.983916	0.133071	7.39394	1.42538e-13	6.55909e-13
RUNX3	176.56	-6.37208	0.334605	-19.0436	7.42347e-81	1.26124e-78
PLEKHB1	6.47208	-1.7092	0.377828	-4.52376	6.07504e-06	1.53434e-05
SERPINB1	162.489	-1.98928	0.154441	-12.8805	5.79292e-38	1.18531e-36
CYP3A43	0.747118	0.662618	0.645314	1.02682	0.304507	0.39824
SLC7A9	2.16485	0.217946	0.350932	0.621048	0.534568	0.620672
SPAST	77.0613	-1.82248	0.181845	-10.0222	1.2176e-23	1.05388e-22
NRXN3	1.12019	1.89454	0.753077	2.51573	0.0118785	0.020624
OSBPL5	8.87486	2.63851	0.835795	3.15689	0.00159462	0.00309171
AQR	64.8126	-0.357501	0.106338	-3.36194	0.000773965	0.00155502
CPS1	1.34799	3.75718	0.651408	5.76778	8.0323e-09	2.60748e-08
C8B	2.01662	0.188189	0.918192	0.204956	0.837606	0.872757
FHL1	26.7744	3.43471	0.234805	14.6279	1.86343e-48	6.6455e-47
GABRA1	0.51455	0.83822	0.671655	1.24799	0.212034	0.295581
NLRP2	14.149	-2.34445	0.270189	-8.67705	4.0618e-18	2.50688e-17
SLC45A4	10.0125	-0.476133	0.333344	-1.42835	0.15319	0.223806
RNF10	120.291	0.156533	0.146887	1.06567	0.286572	0.378914
ZNF839	22.2892	-1.21782	0.131883	-9.23406	2.60573e-20	1.84462e-19
ZDHHC6	188.61	-1.33034	0.100613	-13.2224	6.51754e-40	1.47976e-38
GRAMD1B	5.06563	1.46299	0.667331	2.1923	0.0283578	0.0469145
RNH1	103.415	2.71931	0.347795	7.81874	5.33567e-15	2.70197e-14
NDUFS1	73.4674	0.482237	0.112789	4.27557	1.90646e-05	4.57146e-05
RB1CC1	85.8253	0.096481	0.0928013	1.03965	0.298502	0.391776
ERP44	178.396	-2.56178	0.204493	-12.5275	5.28311e-36	9.59015e-35
ALAS1	69.3838	-0.206997	0.333566	-0.620558	0.53489	0.620966
BIRC3	995.055	-7.99766	0.363834	-21.9816	4.31976e-107	2.04122e-104
AKAP11	120.819	-0.644825	0.166769	-3.86659	0.000110369	0.000244992
GLRX2	40.7963	1.22269	0.346001	3.53378	0.000409654	0.000849128
SNAPC1	23.5828	1.09109	0.22467	4.85639	1.19548e-06	3.23204e-06
DERA	76.8283	0.323888	0.132876	2.43752	0.0147882	0.0253817
STRAP	243.175	0.333997	0.121225	2.75517	0.00586609	0.0105786
ABCC2	7.83042	-0.743767	0.166036	-4.47956	7.47973e-06	1.87129e-05
DEF6	105.158	-4.3213	0.242277	-17.8361	3.70377e-71	4.08793e-69
PLEKHO1	81.5888	-0.469408	0.204178	-2.29901	0.0215042	0.0361535
GCLM	23.6017	0.998373	0.168721	5.91732	3.27234e-09	1.09423e-08
UBR2	100.1	-1.85905	0.168583	-11.0275	2.81585e-28	3.18463e-27
EHD2	21.7974	4.10155	1.01905	4.02488	5.70038e-05	0.000130481
DEPDC1	2.44112	2.70099	0.821021	3.28979	0.00100261	0.00198851
CCDC28A	101.295	-1.24602	0.116826	-10.6656	1.47415e-26	1.50106e-25
RRAGD	26.5377	-1.45148	0.45385	-3.19816	0.0013831	0.00270169
HSF2	51.8903	-1.26447	0.206027	-6.13741	8.38795e-10	2.93055e-09
PHF20	61.0417	-0.52797	0.112761	-4.68222	2.83787e-06	7.40491e-06
HSD17B6	1.10766	2.84836	0.395023	7.21063	5.56921e-13	2.4609e-12
NR1H3	32.0603	-0.195174	0.555942	-0.351068	0.725537	0.781288
TYMP	54.2957	-0.236403	0.420064	-0.562779	0.573586	0.654037
NCAPH2	41.3393	-0.161588	0.149026	-1.08429	0.278234	0.370122
TOMM34	102.11	-0.566597	0.144904	-3.91016	9.22357e-05	0.00020662
SEC63	70.456	-0.308099	0.158189	-1.94766	0.0514559	0.0819274
KPNA6	165.297	-1.27473	0.165585	-7.6983	1.37889e-14	6.76954e-14
VIM	1152.89	3.5894	0.387641	9.25962	2.05168e-20	1.46199e-19
FAS	22.774	1.92329	0.308637	6.23156	4.61808e-10	1.64654e-09
RNASET2	210.868	-1.68205	0.251971	-6.67556	2.46287e-11	9.69313e-11
CD44	297.496	0.664509	0.189978	3.49782	0.000469076	0.000966335
KCNG1	13.0342	0.573482	0.180862	3.17083	0.00152004	0.00295507
AGPAT4	35.7263	-1.9256	0.186148	-10.3445	4.43233e-25	4.15764e-24
SLAMF7	62.5817	-5.06483	0.574178	-8.821	1.1344e-18	7.20422e-18
BTN3A1	105.67	-1.82534	0.180968	-10.0865	6.33803e-24	5.56547e-23
MIPEP	14.4305	1.24963	0.181294	6.89284	5.46891e-12	2.25389e-11
PRKCH	49.2336	-2.51197	0.729451	-3.44365	0.000573926	0.00116864
INSRR	1.68963	0.682037	0.871383	0.782707	0.433799	0.52882
IFNGR1	289.168	-1.17121	0.147437	-7.94379	1.96092e-15	1.01894e-14
B4GALT7	22.2448	0.935992	0.0875562	10.6902	1.1315e-26	1.15839e-25
SH2D2A	8.12344	-1.8379	0.898955	-2.04448	0.0409058	0.0660618
VRK2	53.2619	-0.29447	0.134474	-2.18979	0.0285394	0.0471891
TNFRSF1B	111.035	-3.08268	0.394017	-7.82372	5.12855e-15	2.60231e-14
VEZT	23.5062	1.36288	0.163952	8.31271	9.35418e-17	5.31946e-16
POU2F2	207.992	-5.31269	0.314282	-16.9042	4.18815e-64	3.21467e-62
BRD9	39.1741	0.37761	0.125524	3.00826	0.00262747	0.00495201
SNX1	194.18	-1.21581	0.113819	-10.682	1.23589e-26	1.26355e-25
TBPL1	86.3207	-0.233558	0.103605	-2.25431	0.0241766	0.040376
ARNTL2	10.8041	0.900262	0.394224	2.28363	0.0223932	0.0375605
BCLAF1	367.744	-1.89294	0.238194	-7.94707	1.90979e-15	9.93394e-15
SLC39A9	57.1342	0.892849	0.0814531	10.9615	5.85088e-28	6.46719e-27
ANK1	3.50731	0.171143	0.318497	0.537345	0.591029	0.668707
TFB1M	20.789	0.297556	0.160553	1.85332	0.0638365	0.100184
RABEP1	196.023	-1.93866	0.195265	-9.92839	3.13277e-23	2.6553e-22
HMGB3	18.1927	0.910843	0.252018	3.6142	0.000301282	0.000634143
NUP160	86.4028	-1.79549	0.205795	-8.72467	2.66952e-18	1.65978e-17
MUSK	0.635667	0.830594	0.692119	1.20007	0.230111	0.316146
IKZF2	36.332	-2.00539	0.271663	-7.38192	1.56026e-13	7.14283e-13
GRN	209.296	1.38548	0.397335	3.48694	0.000488579	0.00100364
FAM13B	98.4351	-0.402837	0.125863	-3.2006	0.00137142	0.00268063
ARHGAP31	12.724	0.026204	0.314832	0.0832318	0.933667	0.949236
CENPQ	10.0999	-0.923769	0.212912	-4.33875	1.43299e-05	3.47525e-05
SARS	102.146	1.93991	0.124387	15.5958	7.77495e-55	3.84199e-53
RANBP3	29.3104	1.18395	0.123905	9.55528	1.23246e-21	9.46956e-21
ARID4A	98.2423	-2.56572	0.200597	-12.7905	1.85378e-37	3.68829e-36
PNPLA6	43.2439	1.33484	0.295815	4.51243	6.40903e-06	1.61236e-05
IFT88	21.2245	0.115865	0.116422	0.995216	0.319631	0.414471
ALG1	7.16396	2.594	0.248858	10.4236	1.93398e-25	1.85556e-24
ZCCHC8	57.4341	-1.78528	0.168896	-10.5703	4.09162e-26	4.0811e-25
ABCF2	41.7258	0.602318	0.12452	4.83712	1.31736e-06	3.54886e-06
CHPF2	51.6455	1.20972	0.102258	11.83	2.73026e-32	3.93934e-31
LRRC7	2.46827	-0.824182	0.291003	-2.83221	0.00462275	0.00844822
FUT8	43.2821	1.43686	0.160155	8.97171	2.91948e-19	1.94388e-18
UBA6	87.2637	0.186778	0.105949	1.7629	0.0779173	0.120803
GAB2	50.7777	-0.625526	0.218736	-2.85973	0.00423996	0.00778536
ATP6V0A1	53.2027	-0.326817	0.133419	-2.44955	0.0143034	0.0245887
PIAS1	108.903	-1.50498	0.113612	-13.2467	4.71634e-40	1.08054e-38
SLC4A7	82.1671	0.191285	0.19194	0.996586	0.318966	0.413856
APBA2	9.90854	0.658617	0.932434	0.706342	0.479976	0.572407
MAP2K3	73.0729	0.47963	0.223246	2.14844	0.0316787	0.0520328
EFCAB1	0.914862	0.520025	0.745625	0.697435	0.48553	0.577088
TMSB10	9270.64	0.0165857	0.179579	0.0923585	0.926413	0.943764
ASTE1	25.3005	-1.11924	0.143258	-7.81278	5.5941e-15	2.83093e-14
RNF19A	178.39	-2.02455	0.173824	-11.6471	2.37337e-31	3.23313e-30
PEX3	36.7295	0.353524	0.131475	2.68891	0.00716854	0.012781
GABARAPL2	235.288	0.145742	0.200712	0.726123	0.467764	0.561086
SH3YL1	33.5583	0.406124	0.115243	3.52407	0.000424973	0.000879434
FAM136A	62.5416	0.361234	0.157908	2.28762	0.0221595	0.0371892
VCL	49.7163	2.43142	0.165904	14.6556	1.24013e-48	4.44362e-47
DEPDC1B	2.27802	0.732675	0.751237	0.975291	0.329416	0.424357
DAPK2	6.71524	0.658798	0.362791	1.81592	0.0693833	0.108363
NSMAF	61.1955	0.168314	0.123924	1.3582	0.174399	0.250721
ADSS	78.778	-0.0381723	0.0935546	-0.408021	0.683258	0.746176
STAP1	594.552	-8.84693	0.48643	-18.1875	6.48796e-74	8.10781e-72
TIMP2	109.682	2.36339	0.318632	7.41732	1.19515e-13	5.52995e-13
RFC1	60.9935	0.197805	0.0898063	2.20257	0.0276248	0.0457719
TBC1D23	50.3278	1.08781	0.149491	7.27679	3.41866e-13	1.53393e-12
CUL3	66.3519	-0.211758	0.169297	-1.25081	0.211006	0.294364
MYOM2	7.75685	-0.718169	0.479624	-1.49736	0.1343	0.198918
OTC	0.694282	0.620637	0.713474	0.869881	0.384366	0.481046
CYP46A1	1.82354	0.197029	0.542114	0.363446	0.716272	0.773796
SLC18A1	0.785419	0.543761	0.669514	0.812172	0.416693	0.512095
USP2	2.40611	-0.231955	0.898672	-0.258108	0.796323	0.839811
CASR	1.60465	0.326566	0.818776	0.398846	0.690006	0.751972
TUBG2	7.40189	1.22414	0.136728	8.95311	3.45604e-19	2.29507e-18
FLT4	2.98179	-0.83718	0.920232	-0.909749	0.362955	0.459805
NSUN2	86.1084	0.0456453	0.0800419	0.570268	0.568496	0.649655
FBXO42	46.1032	-0.716351	0.0973036	-7.36202	1.81151e-13	8.27048e-13
MFAP3	27.3095	1.22601	0.109249	11.2221	3.17542e-29	3.80774e-28
MRI1	27.8782	0.711442	0.134934	5.2725	1.34575e-07	3.9459e-07
METTL1	17.3613	0.610331	0.223578	2.72983	0.00633668	0.0113837
AGA	40.7694	0.801572	0.110372	7.26246	3.80114e-13	1.7005e-12
PI4K2B	33.8899	0.944202	0.180316	5.23638	1.63757e-07	4.77103e-07
MAT2B	205.022	0.031858	0.234876	0.135637	0.892108	0.916918
TLL1	0.694817	1.09753	0.578977	1.89564	0.0580073	0.0916341
EDC4	31.2255	0.686503	0.109004	6.29796	3.01587e-10	1.08889e-09
TRIO	66.529	1.42092	0.162034	8.76927	1.79835e-18	1.13021e-17
VCAN	80.465	3.24631	1.04674	3.10136	0.00192631	0.00369501
CLEC16A	22.8916	-0.479218	0.133274	-3.59573	0.000323477	0.00067784
MSR1	7.51269	-2.21137	1.01664	-2.17518	0.029617	0.0488387
CDH1	4.59381	-1.58332	0.972029	-1.62888	0.103339	0.156635
DNAH5	0.675161	0.859983	0.694003	1.23916	0.215285	0.299451
ZFYVE16	22.698	0.209557	0.192422	1.08905	0.276133	0.367991
RAI14	40.4263	2.53843	0.849765	2.98721	0.00281535	0.00528503
SOX30	0.986581	0.312891	0.307446	1.01771	0.308816	0.403074
PNKP	44.9157	0.174308	0.0970952	1.79523	0.0726167	0.113083
BEST2	1.70151	0.166986	0.746005	0.22384	0.822882	0.860497
PHLPP2	37.119	-0.85835	0.157606	-5.44616	5.14676e-08	1.56714e-07
STAU2	29.1666	0.523048	0.114405	4.5719	4.8332e-06	1.23077e-05
PQLC2	34.4132	-0.57179	0.130289	-4.38864	1.14063e-05	2.80173e-05
CTNS	37.7489	-0.176647	0.216556	-0.815709	0.414666	0.510185
RTN4R	3.50309	-0.534979	0.878057	-0.609276	0.542342	0.627125
PHF23	35.6554	1.10988	0.204868	5.41754	6.04255e-08	1.82848e-07
CDH10	0.85097	1.11529	0.703903	1.58444	0.113094	0.170091
INPP4A	16.0428	0.195482	0.208482	0.937643	0.348428	0.444568
RAB27B	2.36763	0.478385	0.792122	0.603928	0.545892	0.630253
PSMA4	146.13	1.20804	0.241397	5.00437	5.60453e-07	1.5607e-06
MYO16	0.834332	0.958769	0.707226	1.35567	0.175203	0.251757
LSG1	72.5015	-0.832893	0.107594	-7.74108	9.85741e-15	4.89183e-14
PARP3	16.5423	1.44844	0.0952578	15.2054	3.25432e-52	1.39401e-50
TNC	7.04988	5.28329	0.983833	5.37011	7.86904e-08	2.35666e-07
THAP3	10.3216	1.33108	0.172726	7.70628	1.2954e-14	6.37208e-14
TDP1	32.7843	-0.752663	0.107701	-6.98845	2.77947e-12	1.16583e-11
AIFM2	20.688	0.349484	0.185518	1.88383	0.0595885	0.093907
C2orf83	0.844383	0.643421	0.637373	1.00949	0.31274	0.407317
MED17	41.7292	-0.0243571	0.0739274	-0.329473	0.741798	0.794667
RETSAT	38.0542	0.951668	0.128669	7.39622	1.40112e-13	6.4514e-13
CAPG	208.295	-0.0563559	0.360175	-0.156468	0.875664	0.903139
AP2S1	127.993	1.91002	0.362373	5.27087	1.35782e-07	3.97898e-07
USH2A	0.512857	0.868915	0.696726	1.24714	0.212346	0.295934
ZPBP	0.762255	0.665026	0.708754	0.938304	0.348088	0.44421
TG	3.43905	-0.18152	0.580132	-0.312894	0.754361	0.805251
ADAM28	643.104	-8.35901	0.465907	-17.9414	5.60748e-72	6.32767e-70
BARX2	2.54073	0.188993	0.93955	0.201153	0.840579	0.87509
DCUN1D1	149.058	-2.60579	0.294289	-8.85455	8.40226e-19	5.39264e-18
LCP2	66.9631	-5.67947	0.502566	-11.3009	1.29838e-29	1.60268e-28
TRIT1	34.2973	0.102802	0.101841	1.00943	0.312768	0.407317
ADRB1	0.923231	0.368851	0.551727	0.66854	0.503789	0.593009
CUL7	18.6099	1.19336	0.105854	11.2736	1.77077e-29	2.16632e-28
CTNNA1	90.7323	2.26124	0.286025	7.90572	2.66382e-15	1.37426e-14
PHKA2	33.3795	-1.30128	0.111449	-11.676	1.68999e-31	2.3168e-30
CNTLN	1.7325	2.49874	0.621995	4.0173	5.88688e-05	0.000134566
EPHA3	0.492439	1.89195	0.644816	2.9341	0.0033452	0.00622863
HSPA5	370.627	-0.409391	0.18198	-2.24965	0.0244713	0.0408467
DSG2	4.25461	-0.199172	1.03398	-0.192626	0.847252	0.880925
GEMIN8	30.5599	-0.59344	0.178274	-3.3288	0.000872198	0.00174175
OFD1	124.294	-1.94357	0.160065	-12.1424	6.29269e-34	1.01118e-32
GPM6B	12.4999	-0.355492	0.212352	-1.67407	0.0941172	0.143694
PREX2	2.23341	0.0993822	0.898817	0.11057	0.911957	0.932241
WDR37	102.835	-1.53131	0.12284	-12.4659	1.14622e-35	2.03426e-34
YTHDC2	46.1331	-1.13563	0.138099	-8.22333	1.97937e-16	1.09916e-15
CTPS2	19.7066	-0.897	0.168476	-5.32421	1.01395e-07	2.99862e-07
ATP6V1H	79.2263	0.867149	0.302801	2.86376	0.00418644	0.00769549
POLR2B	156.86	0.186187	0.138515	1.34416	0.178897	0.25631
FAM214A	137.739	-1.5324	0.16668	-9.19363	3.7982e-20	2.65891e-19
ARAP2	84.1623	-4.84256	0.259327	-18.6736	8.12211e-78	1.20406e-75
TPR	89.5373	-0.363089	0.176937	-2.05209	0.0401614	0.0649567
CP	2.20686	-0.0198603	0.252409	-0.0786828	0.937285	0.952082
KIAA0556	17.2828	0.335914	0.153949	2.18199	0.0291106	0.0480704
DTNBP1	59.4724	-1.87444	0.150914	-12.4206	2.02094e-35	3.54509e-34
XK	1.08035	0.110233	0.43471	0.253578	0.799822	0.84256
ANO2	1.46147	0.10808	0.808712	0.133644	0.893684	0.918154
C12orf4	34.7762	0.146401	0.110829	1.32097	0.186513	0.265616
SCML1	45.7214	-1.29422	0.186025	-6.95723	3.47021e-12	1.44593e-11
WWC3	147.133	-2.36672	0.21698	-10.9076	1.06039e-27	1.15436e-26
ARHGAP6	1.16647	3.93161	0.553774	7.09965	1.25069e-12	5.37571e-12
FAM184B	2.12989	-0.27924	0.357299	-0.78153	0.434491	0.529524
MAP4	44.7084	2.03924	0.11172	18.2532	1.95184e-74	2.54429e-72
GOPC	114.577	-0.972903	0.190739	-5.10069	3.38417e-07	9.60795e-07
ROS1	0.785622	0.696028	0.733288	0.949188	0.342525	0.438401
USP28	101.458	-1.79029	0.22005	-8.13584	4.09105e-16	2.21962e-15
HDAC9	57.6631	-2.56542	0.27421	-9.35568	8.30602e-21	6.04696e-20
TSPAN17	27.1613	1.0552	0.239507	4.4057	1.05445e-05	2.59806e-05
NOP16	31.6826	0.409886	0.126947	3.22878	0.00124318	0.00244067
CC2D2A	2.62103	3.56999	0.371006	9.62248	6.42638e-22	5.05848e-21
RRM2B	159.944	-0.855018	0.155469	-5.4996	3.8065e-08	1.16964e-07
ZNF800	136.1	-2.98497	0.259997	-11.4808	1.64755e-30	2.12929e-29
TNFRSF17	9.81783	-2.61215	0.400433	-6.52331	6.87736e-11	2.60764e-10
SNX29	181.16	-3.39579	0.329531	-10.3049	6.69618e-25	6.22329e-24
LMO3	1.33181	2.75139	0.761932	3.61107	0.000304936	0.000640942
MRPS10	108.733	-0.248405	0.0949691	-2.61564	0.00890595	0.0157174
GUCA1A	1.97935	0.120656	0.757985	0.15918	0.873527	0.901438
RSF1	52.4595	-0.0425825	0.129282	-0.329377	0.741871	0.794689
VPS13D	43.1479	-0.534848	0.0980833	-5.45299	4.95295e-08	1.50934e-07
CELF2	795.692	-4.67434	0.285632	-16.3649	3.4064e-60	2.18255e-58
FAM120A	119.605	-0.250054	0.196453	-1.27284	0.203074	0.285088
R3HDM1	43.0142	-0.035823	0.142805	-0.250852	0.801928	0.844309
COL9A2	13.3631	-1.39644	0.185613	-7.52336	5.33844e-14	2.52574e-13
KITLG	4.44938	4.32356	0.91169	4.74236	2.11246e-06	5.57753e-06
ERCC8	8.12089	0.471307	0.0606939	7.76532	8.14417e-15	4.05893e-14
ADAMTS6	8.98385	2.21695	0.193899	11.4336	2.84206e-30	3.62656e-29
H6PD	48.8677	0.00101129	0.125281	0.00807223	0.993559	0.995666
VAMP3	494.613	-0.725391	0.147842	-4.90655	9.26939e-07	2.53504e-06
PER3	4.7684	0.815795	0.223561	3.64909	0.000263166	0.000558033
UTS2	5.44618	-2.21443	0.619448	-3.57484	0.000350447	0.000730812
TNFRSF9	2.96255	-0.77579	0.734413	-1.05634	0.290812	0.383514
EPN3	2.02759	-0.579607	0.859474	-0.674374	0.500074	0.589837
LTBP1	25.0786	3.45078	1.14126	3.02365	0.00249744	0.00471988
ELN	7.16139	5.82929	0.84669	6.88479	5.78715e-12	2.38051e-11
RFC2	37.5253	0.0976219	0.0980666	0.995465	0.31951	0.414385
ARID1B	54.1898	-1.58773	0.163879	-9.68844	3.37636e-22	2.70843e-21
CLPTM1L	80.6468	1.43066	0.255373	5.60224	2.11598e-08	6.62302e-08
NEDD4L	7.02994	0.832391	0.266543	3.12291	0.00179071	0.00344978
FOXP3	3.45006	0.0328503	0.322294	0.101927	0.918815	0.93754
PPP1R3F	5.23538	0.563149	0.25898	2.17448	0.0296687	0.0489174
HEXB	245.23	0.725302	0.379346	1.91198	0.0558786	0.0884847
PTCD2	13.883	1.02917	0.131418	7.8313	4.82836e-15	2.45493e-14
JKAMP	46.4167	1.58112	0.233644	6.76722	1.31284e-11	5.26284e-11
DKK3	32.7133	3.76717	1.1637	3.23723	0.00120695	0.00237326
ARHGEF5	7.48128	0.0225329	0.326856	0.0689384	0.945039	0.958412
NFE2L3	10.4215	-1.25941	0.244951	-5.14148	2.72579e-07	7.80914e-07
LIMA1	21.2742	3.67059	0.390632	9.39654	5.63876e-21	4.1592e-20
LETMD1	79.0732	-0.177646	0.102305	-1.73643	0.0824873	0.127223
SLC4A8	8.23854	-0.630609	0.0883602	-7.1368	9.55301e-13	4.15448e-12
LAMC3	1.61318	0.364334	0.841211	0.433107	0.664937	0.732089
PTGER3	1.04609	0.895104	0.619195	1.44559	0.148292	0.21749
TNIP3	2.89119	-1.19956	0.921216	-1.30215	0.192865	0.273165
MAPK9	52.1004	-0.367444	0.103153	-3.56214	0.000367845	0.000765929
COL23A1	3.09066	-0.325646	0.965422	-0.337309	0.735884	0.790179
BCAR1	9.8327	3.10126	0.999738	3.10207	0.00192173	0.00368716
FAM160A2	29.5931	-0.199358	0.156048	-1.27754	0.20141	0.28312
HERPUD1	374.305	0.067593	0.115705	0.584183	0.559097	0.641678
HOMER3	15.4597	2.88582	0.787241	3.66574	0.000246624	0.000524943
RAD51	3.67216	0.293146	0.0893823	3.27969	0.00103923	0.00205737
POLQ	5.09732	0.074432	0.357342	0.208293	0.835	0.870344
PIK3CB	23.5068	-1.43228	0.192149	-7.45399	9.05598e-14	4.2238e-13
CYBA	374.636	-0.0494998	0.189771	-0.26084	0.794216	0.838056
HEBP2	339.15	-1.14359	0.20776	-5.5044	3.70432e-08	1.14033e-07
MPHOSPH9	33.5043	0.0171778	0.174412	0.0984899	0.921543	0.939499
PLEKHA5	5.16424	2.39633	0.777211	3.08325	0.00204756	0.00391615
PRSS8	3.18243	-0.884761	0.973011	-0.909302	0.363191	0.45995
SIKE1	146.697	-1.23432	0.243775	-5.06337	4.11917e-07	1.15903e-06
RRP12	17.4462	0.270781	0.207449	1.30529	0.191794	0.271929
FNIP2	38.9049	0.446638	1.02165	0.437171	0.661987	0.729692
MSMO1	107.06	1.91797	0.260347	7.36697	1.74553e-13	7.97648e-13
TTC17	68.8357	0.299315	0.100371	2.9821	0.00286277	0.00536871
ALX4	1.70281	1.1247	0.861316	1.30579	0.191623	0.271737
FSTL4	1.57005	0.169734	0.417052	0.406986	0.684018	0.746844
FOXN3	162.44	-1.78074	0.151218	-11.776	5.1901e-32	7.33453e-31
AKR7A2	49.6584	1.81961	0.242181	7.5134	5.76124e-14	2.72152e-13
MRTO4	27.0727	0.45902	0.11944	3.84309	0.000121494	0.000267917
NNAT	60.2425	-3.15213	0.299012	-10.5418	5.5426e-26	5.50293e-25
USE1	33.7953	0.106942	0.0983617	1.08723	0.276933	0.368781
MCF2L2	0.668222	0.710192	0.564486	1.25812	0.208348	0.291356
NRIP2	67.2799	-4.83839	0.374966	-12.9035	4.29838e-38	8.89136e-37
LAMA3	3.39285	0.379716	0.947983	0.400552	0.68875	0.750818
ANAPC4	67.0287	-0.19784	0.10546	-1.87598	0.0606583	0.0955034
KCNQ1	14.8951	-1.1272	0.249481	-4.51817	6.23752e-06	1.57222e-05
TRAPPC3	60.6402	1.28344	0.190518	6.7366	1.62137e-11	6.45518e-11
THRAP3	171.203	-0.592288	0.161855	-3.65937	0.00025284	0.000537343
PHPT1	57.5227	2.14378	0.39655	5.40608	6.44174e-08	1.94694e-07
ENTPD2	2.22814	0.285238	0.926098	0.307999	0.758083	0.808276
LY75	44.2415	-3.77002	0.381107	-9.89226	4.49743e-23	3.7823e-22
ARID4B	102.41	-1.35852	0.123269	-11.0207	3.03532e-28	3.42005e-27
OPN3	33.4979	0.354376	0.281423	1.25923	0.207947	0.290849
SDCCAG8	27.701	0.771974	0.144062	5.35862	8.3861e-08	2.50506e-07
PTPRN	1.70268	2.97747	0.783418	3.80062	0.000144337	0.000315621
HHAT	10.0052	-0.030464	0.129843	-0.234622	0.814502	0.854513
KIF1B	24.6751	1.0087	0.276482	3.64833	0.000263945	0.000559607
FOXC1	6.76344	1.58709	1.00404	1.58071	0.113944	0.171216
TBC1D22A	59.4938	-1.19648	0.10368	-11.5402	8.27579e-31	1.09291e-29
SYNE2	30.7018	-0.749571	0.283074	-2.64797	0.00809769	0.0143664
PLEKHH1	1.25994	0.127903	0.410556	0.311535	0.755394	0.806034
ATP9A	9.5587	2.54567	0.892845	2.85118	0.00435568	0.0079833
CHRDL2	1.1748	0.67949	0.805321	0.84375	0.398809	0.495106
FAM168A	141.721	-1.87735	0.24176	-7.76532	8.14366e-15	4.05893e-14
RELT	43.5136	-1.94843	0.208685	-9.3367	9.93869e-21	7.21127e-20
GALC	31.7296	-0.00574525	0.171082	-0.0335817	0.973211	0.981388
NOP58	208.048	-0.64372	0.120431	-5.34513	9.03513e-08	2.68409e-07
KCNH2	1.88519	0.516869	0.829824	0.622867	0.533372	0.619584
CUL1	138.538	-0.807691	0.10853	-7.44211	9.90878e-14	4.61159e-13
FAM114A2	28.4748	0.58324	0.0778614	7.49074	6.84866e-14	3.22211e-13
CYFIP2	220.734	-4.98365	0.265718	-18.7554	1.74836e-78	2.6704e-76
TAB2	182.716	-1.88991	0.139337	-13.5636	6.58493e-42	1.65126e-40
EIF2AK2	121.021	-1.12013	0.161591	-6.93186	4.15339e-12	1.72537e-11
MCOLN3	3.15464	-0.751852	0.877984	-0.856339	0.39181	0.488624
CCDC85A	1.31381	1.28911	0.770841	1.67234	0.0944578	0.14417
PUM2	220.367	-1.48049	0.119784	-12.3596	4.32341e-35	7.43735e-34
MRPL43	36.4482	1.66299	0.150536	11.0471	2.26344e-28	2.57528e-27
ITIH4	4.28757	-0.503861	0.337107	-1.49466	0.135003	0.199841
ITIH1	1.18213	0.468426	0.570877	0.820538	0.41191	0.507454
ZFR	75.6069	0.189196	0.139629	1.35499	0.17542	0.252021
ZNF280C	18.8601	-1.8143	0.23987	-7.56371	3.91728e-14	1.87033e-13
NPFFR2	0.720797	0.698564	0.687796	1.01565	0.309794	0.404071
PHF21B	0.575819	0.885416	0.693603	1.27655	0.201762	0.28351
TRAF1	80.3812	-4.41072	0.291444	-15.134	9.66074e-52	4.06908e-50
RC3H2	108.619	-1.43582	0.152538	-9.41282	4.82986e-21	3.58353e-20
IL17RB	9.67335	-1.02261	0.423765	-2.41316	0.0158148	0.027073
TRAF3IP2	22.0187	0.637246	0.104813	6.07983	1.20308e-09	4.15337e-09
GYG2	1.38929	2.06947	0.768205	2.6939	0.00706214	0.0126061
DCBLD2	14.899	3.35907	0.367933	9.12957	6.87734e-20	4.73337e-19
SOAT1	88.1453	-0.894629	0.157551	-5.67834	1.36009e-08	4.3324e-08
PKP2	1.45	2.10492	0.651349	3.23163	0.00123085	0.00241711
MSH4	1.6804	-0.0228704	0.137114	-0.166798	0.867529	0.896722
F7	2.8581	0.17632	0.949173	0.185762	0.852632	0.885241
GDI2	379.901	0.819063	0.164376	4.98286	6.26508e-07	1.73601e-06
PRDM1	19.3878	-0.912964	0.365525	-2.49768	0.012501	0.0216651
ATG5	42.501	0.362607	0.0768014	4.72136	2.34278e-06	6.16197e-06
TMCC3	34.6006	-3.78244	0.274654	-13.7716	3.77625e-43	1.01242e-41
PITHD1	132.625	-1.54339	0.188908	-8.17008	3.08189e-16	1.68723e-15
MTA3	12.5283	1.06345	0.123991	8.57683	9.75273e-18	5.859e-17
USP13	26.7807	-0.548997	0.147123	-3.73155	0.000190305	0.00041044
ATP11B	130.576	-1.16441	0.167358	-6.95762	3.4606e-12	1.44233e-11
LAMC2	4.28821	-0.410518	1.03365	-0.397152	0.691255	0.753114
CDK14	74.1118	-0.873293	0.225316	-3.87585	0.000106252	0.000236375
SEC61A1	107.754	2.14396	0.170215	12.5956	2.23276e-36	4.11727e-35
PPP1R12A	97.8158	0.564569	0.136687	4.13037	3.62186e-05	8.43725e-05
RASGRF1	1.16756	0.468833	0.723276	0.648208	0.516851	0.604565
CAMK2B	1.56186	0.651626	0.835189	0.780213	0.435265	0.530179
CROCC	7.51598	1.03804	0.141697	7.3258	2.37484e-13	1.07741e-12
POLR3E	40.9892	-0.234018	0.146715	-1.59505	0.1107	0.166906
ATP2B4	33.0718	2.57516	0.319732	8.05412	8.00519e-16	4.27575e-15
ZC3H11A	185.713	-0.175453	0.0845953	-2.07403	0.0380764	0.061776
RIOK2	40.125	-0.111471	0.0973745	-1.14477	0.252306	0.341184
YIPF1	44.9223	0.112933	0.126359	0.893745	0.371458	0.468303
DGKG	2.12752	-0.126418	0.660055	-0.191526	0.848114	0.881579
FLYWCH1	22.0159	0.7778	0.121113	6.4221	1.34404e-10	4.97996e-10
UNKL	17.2053	0.132873	0.1307	1.01662	0.309333	0.403574
TBXAS1	34.538	-2.93903	0.616575	-4.7667	1.87268e-06	4.96961e-06
PARP12	127.788	-2.10184	0.13761	-15.2739	1.14166e-52	5.09234e-51
ALDH18A1	46.4335	1.87384	0.178147	10.5185	7.10037e-26	7.0173e-25
TARBP1	67.4112	-1.23582	0.128226	-9.63786	5.53282e-22	4.38249e-21
MXD1	138.403	-3.7434	0.268028	-13.9664	2.49836e-44	7.08775e-43
CDK17	102.518	-0.775922	0.146136	-5.30958	1.09877e-07	3.23806e-07
DNAJC25	30.0392	-0.259964	0.142139	-1.82895	0.0674078	0.105493
SLC2A3	249.141	-1.24172	0.214861	-5.77917	7.5068e-09	2.44266e-08
PSD	2.50667	1.34778	0.454107	2.96799	0.00299753	0.00560961
CTDP1	15.3477	0.821949	0.241893	3.39798	0.000678854	0.0013714
STYK1	1.28827	0.0297418	0.727085	0.0409056	0.967371	0.976216
WNK1	104.325	-0.09589	0.109619	-0.874757	0.381706	0.478469
CCAR1	127.36	-0.835486	0.0929282	-8.99065	2.45767e-19	1.64073e-18
OGFR	54.3106	0.055986	0.129298	0.433	0.665015	0.732121
GNA15	26.1358	-3.80974	1.00578	-3.78783	0.000151968	0.00033178
CREB3L3	0.599169	0.781478	0.69107	1.13082	0.25813	0.347462
PIGV	21.9997	0.840511	0.134809	6.23482	4.52303e-10	1.6138e-09
PTPRU	7.32169	2.22459	0.98555	2.2572	0.0239954	0.0400966
SNRNP40	42.6795	1.13754	0.133391	8.52787	1.49069e-17	8.84644e-17
RIMBP2	2.09594	-0.464506	0.548802	-0.8464	0.39733	0.493716
QSER1	29.3483	-0.0810288	0.123924	-0.65386	0.513202	0.601164
ACAA1	53.199	0.459438	0.267221	1.71932	0.0855561	0.131607
BCAT1	33.5274	2.52264	0.607816	4.15034	3.31979e-05	7.76774e-05
HDAC7	31.5804	1.28244	0.131064	9.78484	1.30796e-22	1.07663e-21
LZTS1	1.05108	0.784714	0.696643	1.12642	0.259987	0.349602
PRDM6	1.0871	1.94468	0.730583	2.66183	0.00777181	0.0138045
WNT8A	0.925741	0.642874	0.710774	0.904471	0.365746	0.462489
SPAG4	7.6501	1.00357	0.193667	5.18196	2.19572e-07	6.33615e-07
NCKAP1	29.0047	2.83875	1.05377	2.6939	0.00706211	0.0126061
MRPS35	89.8365	0.398819	0.132394	3.01237	0.00259214	0.00489153
SFSWAP	43.9513	-0.611688	0.0830994	-7.36091	1.82654e-13	8.33409e-13
TNK2	24.9258	-1.24761	0.180887	-6.89715	5.3058e-12	2.19025e-11
MON2	55.792	-0.397204	0.120191	-3.30477	0.00095055	0.00189172
CDH3	7.87399	-1.45926	1.03045	-1.41614	0.156734	0.228255
ARSF	4.41108	-0.528566	1.06409	-0.496732	0.619378	0.693441
GPBP1	187.116	-1.03643	0.0941176	-11.0121	3.34259e-28	3.75787e-27
DGAT2	20.9571	-1.44905	0.522091	-2.77548	0.00551199	0.00997449
LTK	3.03609	0.0503857	0.450924	0.111739	0.911031	0.931608
ELMO2	53.5413	0.220873	0.107952	2.04604	0.0407526	0.0658355
VMP1	142.001	1.09715	0.409068	2.68208	0.00731664	0.0130266
APPBP2	49.976	0.433493	0.0717462	6.04204	1.52182e-09	5.22751e-09
POLD1	19.4695	0.661001	0.267265	2.47321	0.0133907	0.0231143
SEZ6	3.28686	-0.105489	0.586621	-0.179825	0.85729	0.888832
SLC6A16	35.5732	-4.1689	0.339415	-12.2826	1.12347e-34	1.88547e-33
SPHK2	7.00442	1.09711	0.249207	4.40242	1.07052e-05	2.6351e-05
CA11	25.6785	-1.61879	0.194852	-8.30778	9.75129e-17	5.53488e-16
ISOC2	18.0298	2.86973	0.42408	6.76695	1.31527e-11	5.2712e-11
U2AF2	125.822	-0.139847	0.196413	-0.712006	0.476461	0.568946
EPN1	26.4775	2.07778	0.133138	15.6062	6.60985e-55	3.28775e-53
MED29	88.5614	-1.15384	0.162124	-7.11705	1.10258e-12	4.76753e-12
AHRR	12.6324	2.20559	0.875172	2.52018	0.0117296	0.0203749
GSC2	0.503034	0.852085	0.693187	1.22923	0.218986	0.3039
ZNF275	35.9568	-0.242006	0.155358	-1.55772	0.119299	0.178606
MTMR1	103.176	-1.61134	0.146594	-10.9918	4.18406e-28	4.65885e-27
GPC1	10.8162	4.42093	0.724744	6.09998	1.06083e-09	3.67992e-09
ADCK1	11.064	-0.0970785	0.190522	-0.509539	0.610374	0.685492
HAGH	29.5581	1.03728	0.282234	3.67524	0.000237629	0.000507011
RNF4	136.763	-0.0514295	0.0861683	-0.59685	0.550608	0.633856
CASP8	88.5681	-1.89919	0.183338	-10.3589	3.81143e-25	3.59082e-24
LIMCH1	4.95743	4.20306	0.911429	4.6115	3.99769e-06	1.027e-05
TM7SF3	50.8354	0.359057	0.127757	2.81046	0.00494703	0.00900819
DLX3	1.9272	0.227848	0.915053	0.249	0.803361	0.845287
SPA17	6.49797	1.62359	0.304701	5.32848	9.90375e-08	2.93119e-07
TSPAN32	28.3512	-2.50096	0.324211	-7.71398	1.21956e-14	6.00685e-14
ST3GAL6	7.76951	-0.433948	0.755496	-0.574388	0.565705	0.64715
ATP2C2	3.26851	-0.369621	0.910084	-0.406139	0.68464	0.747428
NGFR	1.23119	2.28018	0.67433	3.38141	0.000721159	0.00145279
CDON	2.15706	4.53963	0.713367	6.36367	1.96988e-10	7.20699e-10
TAF2	50.1076	0.188514	0.0633202	2.97715	0.00290942	0.00545214
HIPK2	28.0917	-0.289489	0.129305	-2.23881	0.0251684	0.0419455
TNPO3	80.2823	-0.161933	0.0569306	-2.84439	0.0044497	0.00814872
RFXANK	33.4705	1.42632	0.191521	7.44731	9.52609e-14	4.43622e-13
TMEM161A	23.9864	1.15714	0.309499	3.73876	0.000184929	0.000399301
LPAR2	31.7849	-2.00797	0.202693	-9.90644	3.90314e-23	3.29717e-22
CTSA	120.416	1.44537	0.37091	3.89682	9.74628e-05	0.000217718
SUGP2	128.172	-1.87156	0.177846	-10.5234	6.73619e-26	6.66734e-25
SLC12A2	20.7923	0.763232	0.191704	3.9813	6.8538e-05	0.000155493
SNX24	8.70926	1.90996	0.290313	6.57897	4.73715e-11	1.82405e-10
EYA2	3.47739	1.47015	1.01023	1.45526	0.145596	0.214097
CNN2	165.576	1.23964	0.172061	7.20466	5.81905e-13	2.56755e-12
ABCA7	40.2381	-2.19868	0.20426	-10.7641	5.08577e-27	5.32561e-26
SNCAIP	2.66098	0.943823	0.799565	1.18042	0.237833	0.325219
DDX20	68.9017	-0.785925	0.1363	-5.76613	8.11111e-09	2.63024e-08
BTBD1	175.853	0.394147	0.13707	2.87552	0.0040336	0.00743082
FAR2	17.3584	-0.690462	0.414458	-1.66594	0.0957256	0.145899
BCAS1	2.75679	0.30457	0.801899	0.379811	0.704086	0.763791
POU1F1	0.517183	0.699563	0.465222	1.50372	0.132654	0.196692
CHI3L2	39.7337	-1.35737	0.248447	-5.46343	4.67027e-08	1.42503e-07
SBNO2	22.4012	1.29003	0.265397	4.86075	1.16943e-06	3.16445e-06
PMS1	61.4371	-0.767633	0.138399	-5.54651	2.91432e-08	9.05434e-08
HMG20B	40.7003	1.73238	0.32048	5.40558	6.46002e-08	1.95208e-07
CALCRL	12.0755	-0.597449	0.569648	-1.0488	0.294269	0.387194
TAF11	252.216	-2.44722	0.197743	-12.3758	3.53564e-35	6.12399e-34
ANKS1A	21.0964	0.0756733	0.216983	0.348752	0.727276	0.782826
AP3D1	39.3435	1.54144	0.142667	10.8044	3.28058e-27	3.47135e-26
ZNF76	59.9273	-1.04084	0.115824	-8.98641	2.55437e-19	1.70378e-18
SLC9A3R2	3.41461	4.17542	0.815928	5.11738	3.09803e-07	8.83206e-07
NTHL1	7.57363	2.16265	0.251618	8.59496	8.32954e-18	5.04207e-17
UHRF1BP1	49.4384	-0.804541	0.145947	-5.51257	3.5363e-08	1.09061e-07
GNAI3	180.797	-1.52012	0.165993	-9.15772	5.30064e-20	3.68003e-19
IPO5	68.578	2.02464	0.117419	17.243	1.26402e-66	1.11123e-64
OAT	116.446	1.94222	0.28321	6.85788	6.98907e-12	2.85858e-11
WDR3	36.8142	0.387608	0.128002	3.02814	0.00246063	0.00465556
PKN2	126.8	-1.30226	0.156715	-8.30973	9.59181e-17	5.4505e-16
WDR18	19.2429	2.1786	0.342268	6.36518	1.95061e-10	7.13997e-10
TRAM2	81.7796	1.28059	0.179026	7.1531	8.48375e-13	3.70438e-12
NTN1	1.55192	0.982604	0.293921	3.34309	0.000828508	0.00165866
GLP2R	0.748073	0.739663	0.707372	1.04565	0.295723	0.388803
MCM10	1.88446	1.50221	0.776965	1.93343	0.0531829	0.0845347
DGKA	118.305	-0.911643	0.221103	-4.12317	3.73693e-05	8.69057e-05
ERBB3	3.29344	-0.989241	0.92292	-1.07186	0.283783	0.376081
ROPN1	1.00504	0.305324	0.653475	0.46723	0.640335	0.711165
ANKRD44	143.294	-4.64881	0.294934	-15.7622	5.66231e-56	2.96262e-54
KARS	252.133	0.594078	0.194141	3.06004	0.00221308	0.00421354
ADAT1	55.249	-0.137684	0.115353	-1.19359	0.232638	0.31901
PDIA5	22.6499	2.35273	0.399235	5.89309	3.79042e-09	1.26133e-08
TBC1D22B	39.2317	-2.49453	0.21627	-11.5343	8.8588e-31	1.16888e-29
NDUFB4	127.429	-0.34004	0.213355	-1.59378	0.110985	0.167286
SPEN	110.116	-2.20166	0.1493	-14.7465	3.23864e-49	1.19735e-47
MYLK	23.5134	4.65293	0.725981	6.40917	1.46315e-10	5.40276e-10
ZC3H15	230.665	-0.902261	0.0882893	-10.2194	1.62404e-24	1.47313e-23
MAP2K4	34.8284	0.0864703	0.132276	0.653711	0.513298	0.601207
TMEM206	45.1567	-1.05037	0.202602	-5.1844	2.16706e-07	6.25942e-07
SNAP91	0.670084	0.860845	0.703507	1.22365	0.221085	0.306139
SLK	63.7318	-0.211586	0.113957	-1.85671	0.063352	0.0994957
CYB5R4	202.619	-3.2574	0.174279	-18.6908	5.88394e-78	8.80901e-76
COL17A1	9.09319	-1.63603	1.16351	-1.40612	0.159689	0.232246
GSTO2	4.82807	0.152331	0.198786	0.766303	0.443496	0.538081
SEC61A2	17.5185	-0.6267	0.135125	-4.63792	3.51926e-06	9.09031e-06
PRKCQ	10.7752	-2.57423	0.939636	-2.7396	0.00615141	0.0110693
TLE2	4.35493	1.8358	0.312417	5.87614	4.1994e-09	1.39222e-08
ASB1	46.3025	-0.790027	0.214571	-3.68189	0.000231509	0.000494511
FAM107B	306.853	-3.66438	0.156786	-23.3719	8.25557e-121	5.9444e-118
ME1	17.8265	1.7349	1.06884	1.62316	0.104554	0.158315
TBC1D1	70.8457	0.125139	0.138122	0.906004	0.364934	0.461771
CDK13	88.9898	-1.0784	0.155826	-6.92052	4.49985e-12	1.86366e-11
MTHFD2	123.218	1.91189	0.364383	5.24694	1.5465e-07	4.51614e-07
SLC9A7	115.78	-2.12091	0.277891	-7.63216	2.30855e-14	1.11668e-13
FOXJ2	63.5522	-1.28617	0.127361	-10.0985	5.60665e-24	4.94045e-23
PDE4A	3.36874	1.39634	0.508238	2.74742	0.0060067	0.0108179
PPP2R5A	141.127	-2.2658	0.187982	-12.0533	1.8634e-33	2.88103e-32
CTNNA2	0.870538	0.654058	0.747981	0.874432	0.381883	0.478533
ELAVL1	39.8306	0.324885	0.08262	3.93228	8.4143e-05	0.000189137
TIE1	26.2636	-3.47906	1.23309	-2.82142	0.00478119	0.00871987
DIP2B	92.6018	-1.63013	0.138359	-11.7819	4.8396e-32	6.86488e-31
SMARCD1	100.731	-1.22083	0.192507	-6.34175	2.27175e-10	8.27341e-10
KDM4A	39.7862	-0.0618745	0.0799414	-0.773998	0.438932	0.533614
NFYC	42.2639	-0.431241	0.109958	-3.92185	8.78713e-05	0.000197166
ZMYND12	1.52126	0.681788	0.362832	1.87908	0.0602342	0.0948653
SLC9A3	1.18912	0.46758	0.470512	0.993769	0.320335	0.415206
NGEF	0.675008	1.29943	0.666368	1.95001	0.0511746	0.0815053
ASPM	2.41408	2.9156	0.794198	3.67113	0.00024148	0.000514865
CD84	160.938	-6.01516	0.317156	-18.9659	3.2641e-80	5.14129e-78
ELOVL1	84.234	0.865997	0.16689	5.18903	2.11391e-07	6.1094e-07
SPI1	80.6211	-4.74973	0.345163	-13.7608	4.38579e-43	1.17169e-41
ZNRD1	30.414	0.413263	0.29207	1.41494	0.157085	0.228702
MPPED2	2.2668	-0.237045	0.138185	-1.71542	0.0862684	0.132581
CLDN18	0.73552	0.72406	0.719839	1.00586	0.314481	0.409232
ZBTB11	120.611	-1.57832	0.129107	-12.2249	2.28956e-34	3.76718e-33
ATXN3	57.405	-0.75264	0.157144	-4.7895	1.67197e-06	4.45573e-06
GOLGA5	67.6242	0.863915	0.0973567	8.87371	7.07495e-19	4.57376e-18
FGFR2	2.2199	0.0489412	0.850073	0.057573	0.954089	0.965519
LRRC40	58.9116	-0.325691	0.12754	-2.55363	0.0106606	0.0186185
ISOC1	41.0736	-0.56544	0.189709	-2.98056	0.00287719	0.00539509
EML1	4.40022	3.51046	0.822669	4.26716	1.97978e-05	4.73747e-05
TRMT11	42.8649	0.186986	0.108817	1.71835	0.0857321	0.131851
THUMPD1	306.39	-2.06256	0.166735	-12.3703	3.78511e-35	6.5411e-34
KIF26A	0.988897	1.05161	0.706609	1.48825	0.136685	0.202094
ATG2B	66.6968	-1.71401	0.203235	-8.43363	3.35109e-17	1.94518e-16
ARFGEF1	47.4182	0.213739	0.123063	1.73683	0.0824175	0.127128
ZFAT	7.07783	0.282	0.252876	1.11517	0.264777	0.355055
MTFR1	46.0657	-0.0882342	0.133605	-0.660411	0.50899	0.597364
STAG3	15.3674	-1.42494	0.187803	-7.58741	3.26358e-14	1.56712e-13
FECH	18.116	1.15579	0.0998166	11.5792	5.25479e-31	7.01303e-30
MYO9A	27.2398	0.682304	0.102558	6.65283	2.87505e-11	1.12568e-10
DDX3Y	380.818	-3.02987	0.499312	-6.06808	1.29445e-09	4.46268e-09
PFKP	112.058	1.28684	0.319361	4.02941	5.59178e-05	0.000128053
IDI1	349.626	-1.23126	0.162934	-7.55677	4.13197e-14	1.97034e-13
SP100	207.605	-0.972085	0.194897	-4.98768	6.11086e-07	1.69452e-06
KLF6	1225.45	-3.03855	0.195664	-15.5294	2.19397e-54	1.05991e-52
NEO1	5.83218	2.78779	0.246276	11.3198	1.04729e-29	1.2991e-28
TRAM1	269.397	1.20481	0.117702	10.2361	1.36692e-24	1.24513e-23
PHKA1	2.01273	1.46337	0.791883	1.84796	0.0646077	0.101308
TNFRSF1A	69.2466	2.67848	0.992887	2.69767	0.00698266	0.0124702
CACNB1	2.97911	1.405	0.402678	3.48914	0.000484572	0.000995817
EVI5	19.5835	1.18611	0.157136	7.54832	4.40907e-14	2.09851e-13
STOML1	7.86629	1.90997	0.286637	6.66338	2.67597e-11	1.05018e-10
DHX29	48.491	0.66691	0.156407	4.26394	2.00853e-05	4.80249e-05
DNTTIP2	137.841	-0.543842	0.178269	-3.05069	0.00228316	0.00433987
METTL22	22.073	1.69105	0.185404	9.12086	7.45315e-20	5.11107e-19
TP53BP1	29.9521	0.870034	0.126644	6.8699	6.42465e-12	2.63485e-11
TRO	2.89404	2.34009	0.228623	10.2356	1.37345e-24	1.25033e-23
RRP15	109.735	-3.04678	0.282274	-10.7937	3.68597e-27	3.88672e-26
RHOA	987.395	0.0422344	0.0631291	0.669017	0.503485	0.59275
DHX8	50.8982	-0.0516143	0.0791642	-0.651991	0.514407	0.602179
PRKCZ	10.404	-1.01537	0.282714	-3.5915	0.000328782	0.000688099
ZFY	22.4994	-1.24883	0.461974	-2.70326	0.00686637	0.0122871
IARS2	97.8477	0.683468	0.167562	4.07889	4.52514e-05	0.000104529
SYT1	1.56388	0.791224	0.319623	2.47549	0.0133054	0.0229827
NAV3	5.0256	4.12689	0.81646	5.05461	4.31268e-07	1.21144e-06
IDH3G	64.8541	0.753591	0.171956	4.38247	1.1734e-05	2.87616e-05
ROGDI	14.9254	0.872199	0.300611	2.90142	0.00371471	0.00688107
PDZD4	2.9738	-0.0199028	0.895715	-0.02222	0.982272	0.987563
ATP2B3	0.790064	0.658761	0.73048	0.90182	0.367153	0.463919
ROCK1	122.236	-1.69176	0.184397	-9.17456	4.53433e-20	3.16253e-19
CBFB	122.776	-0.301086	0.0873586	-3.44655	0.000567786	0.00115707
PDK3	37.7472	-2.08192	0.147564	-14.1086	3.36162e-45	1.00259e-43
HYAL2	34.2966	1.3044	0.659643	1.97744	0.0479924	0.0767442
HDAC4	11.1413	0.862482	0.250334	3.44532	0.000570386	0.0011619
RASSF1	95.3595	-0.177555	0.104582	-1.69777	0.0895516	0.137264
FGFR3	2.01974	-0.109607	0.951699	-0.11517	0.908311	0.92933
IFI35	49.8392	0.0687835	0.238594	0.288287	0.773127	0.820613
HEATR6	36.6086	-0.232543	0.0863353	-2.69349	0.00707093	0.0126203
COASY	48.6072	0.454998	0.207995	2.18755	0.0287027	0.0474383
PLEKHH3	2.67533	3.29766	0.733072	4.49841	6.84642e-06	1.71797e-05
MEF2A	153.049	-1.56514	0.175765	-8.90472	5.35193e-19	3.49273e-18
OTUD5	118.605	-1.547	0.159804	-9.68063	3.64456e-22	2.91893e-21
TFE3	63.5299	0.123866	0.122456	1.01151	0.311772	0.406266
TBC1D25	38.3256	-1.12886	0.123543	-9.13736	6.3995e-20	4.41455e-19
INPP5A	31.0176	0.835822	0.143037	5.8434	5.11469e-09	1.68345e-08
GPKOW	28.2006	0.816494	0.218336	3.73962	0.000184299	0.000398056
GRIPAP1	67.1713	-0.76839	0.0801545	-9.58635	9.12531e-22	7.08336e-21
FTSJ1	54.0033	0.782812	0.107954	7.25136	4.12617e-13	1.84155e-12
PRR11	9.35763	1.42523	0.381108	3.73972	0.000184229	0.00039796
REEP1	1.53374	-0.0180225	0.759089	-0.0237423	0.981058	0.986867
ATP11A	39.8269	-2.0738	0.188022	-11.0295	2.75285e-28	3.12272e-27
POLR1A	27.6063	-0.200854	0.129297	-1.55343	0.12032	0.179957
LAPTM4A	383.052	0.985435	0.168372	5.85272	4.8361e-09	1.59561e-08
TTC7A	57.3373	-1.07738	0.176818	-6.09315	1.10712e-09	3.83436e-09
IP6K2	77.184	0.0290918	0.100039	0.290806	0.7712	0.8192
SRBD1	27.3361	0.0601648	0.138408	0.434692	0.663786	0.731088
KIF2A	68.7955	-0.370219	0.12402	-2.98517	0.00283423	0.00531915
RASGRP2	233.165	-6.27644	0.362919	-17.2943	5.18849e-67	4.66995e-65
PSME4	89.5004	-0.982342	0.141933	-6.92117	4.47938e-12	1.85569e-11
IFT80	28.1343	1.57359	0.155264	10.1349	3.86753e-24	3.44006e-23
SIRT2	50.8651	0.861398	0.223635	3.8518	0.000117253	0.000259247
ERLEC1	83.8271	1.11841	0.127074	8.80127	1.35282e-18	8.55901e-18
PPP2R5B	27.9584	-0.0276987	0.101022	-0.274186	0.783942	0.829588
PYGM	9.6591	-0.66391	0.150452	-4.41278	1.02052e-05	2.51857e-05
PITX1	2.23341	1.71323	0.898122	1.90757	0.0564473	0.0893291
TRPC7	0.544332	0.855222	0.693455	1.23328	0.217472	0.302076
MAST4	9.99554	0.552822	0.339124	1.63015	0.10307	0.156272
SDK2	17.5593	-2.27597	0.249548	-9.12037	7.48695e-20	5.13192e-19
ADAM7	0.691011	0.770925	0.712919	1.08137	0.279535	0.371427
NUP133	51.6615	-0.298318	0.0938933	-3.1772	0.00148705	0.00289503
NUCKS1	374.049	-1.07362	0.200364	-5.35833	8.39927e-08	2.5085e-07
VPS35	134.569	0.725878	0.148305	4.89448	9.8565e-07	2.68831e-06
DNAJA2	129.329	-0.000596751	0.0578191	-0.010321	0.991765	0.994462
BCL3	23.9669	0.185323	0.224127	0.826868	0.408312	0.503966
KCNAB2	65.695	-2.98524	0.198414	-15.0455	3.69309e-51	1.50927e-49
ABCC9	1.08833	3.16784	0.537406	5.89468	3.75414e-09	1.25063e-08
CLEC2D	623.812	-7.87319	0.404195	-19.4787	1.66532e-84	3.1875e-82
FUNDC1	22.7251	0.594995	0.163278	3.64406	0.000268366	0.000568262
MAOB	3.05161	0.0321226	0.963757	0.0333307	0.973411	0.981488
RORA	16.6661	-0.411087	0.427724	-0.961103	0.336501	0.432268
DRD4	1.27956	0.683412	0.753613	0.906847	0.364488	0.461284
TGFBR3	15.7362	2.61396	0.991235	2.63707	0.00836254	0.0148033
PLA2G10	7.41145	-2.03374	0.262967	-7.73382	1.04363e-14	5.16724e-14
HES2	2.63533	-0.627243	0.831632	-0.754232	0.45071	0.544648
ATP1B3	148.773	0.532715	0.292919	1.81864	0.0689662	0.107761
NEDD4	15.2489	1.50451	0.760141	1.97925	0.0477878	0.0764523
PIGB	37.7031	-0.384169	0.119931	-3.20324	0.00135893	0.00265826
MAPK6	97.3482	0.872838	0.284508	3.06788	0.00215584	0.00411077
GNB5	37.1027	0.224831	0.137374	1.63663	0.101708	0.154363
RAB27A	56.2409	-1.20824	0.181705	-6.64945	2.94183e-11	1.15123e-10
LRP6	6.11797	2.48683	0.233572	10.647	1.80165e-26	1.82837e-25
GUCY2C	0.73089	0.639661	0.67376	0.94939	0.342422	0.438311
SCT	1.85692	-0.0858487	0.725755	-0.118289	0.905839	0.927554
PHRF1	17.3315	0.616236	0.149585	4.11963	3.79489e-05	8.81858e-05
NUCB2	26.75	2.52004	0.354459	7.10955	1.16419e-12	5.01818e-12
PFN2	50.3728	3.03649	0.411399	7.38089	1.57229e-13	7.19572e-13
PTPN3	3.28392	-0.273232	0.85532	-0.31945	0.749385	0.801206
SPTB	3.20045	0.367209	0.872936	0.420659	0.674004	0.739568
DAPP1	138.827	-5.58217	0.283244	-19.708	1.84088e-86	4.04187e-84
SLC44A1	36.9745	1.00015	0.138866	7.20227	5.92165e-13	2.61053e-12
SMG6	14.8636	1.49834	0.108483	13.8118	2.16263e-43	5.92411e-42
EXOC5	45.9009	0.779206	0.119486	6.52134	6.96817e-11	2.63942e-10
CLTCL1	4.86867	1.38451	0.35873	3.85949	0.000113624	0.000251775
FGF22	1.17205	0.491575	0.803919	0.611473	0.540886	0.625956
FSTL3	11.7677	3.77854	0.474653	7.96063	1.71166e-15	8.93405e-15
DGCR2	30.4253	0.775214	0.128219	6.04601	1.48473e-09	5.10472e-09
MNT	31.4003	0.410071	0.238735	1.71768	0.0858547	0.132012
ZXDC	42.0197	-1.12458	0.139815	-8.04334	8.74195e-16	4.66104e-15
JMJD6	66.7257	-1.05262	0.137639	-7.64772	2.04568e-14	9.93346e-14
POLB	28.1302	-0.42736	0.170707	-2.50347	0.0122981	0.0213281
ST6GALNAC1	1.39135	0.0199251	0.790429	0.025208	0.979889	0.985889
WIPI1	31.7324	2.76095	0.341566	8.08321	6.3086e-16	3.39113e-15
FRMPD1	1.67528	0.0458153	0.756831	0.0605356	0.951729	0.963711
GBA2	61.6742	-1.09536	0.116956	-9.36556	7.56479e-21	5.52862e-20
NDST1	12.8796	3.03756	0.334307	9.08615	1.02609e-19	6.98897e-19
ASNS	75.284	2.10468	0.200511	10.4966	8.95619e-26	8.78252e-25
AP3M2	41.0435	-0.127952	0.131301	-0.97449	0.329813	0.424724
CNGB1	1.46111	0.47592	0.835638	0.569529	0.568997	0.65008
ST6GALNAC2	10.74	-1.70709	0.994151	-1.71713	0.0859556	0.132141
TESK2	40.7425	-1.97487	0.159116	-12.4115	2.26249e-35	3.95962e-34
CSNK2A2	119.397	-1.33156	0.163554	-8.14138	3.90801e-16	2.12336e-15
EIF2B3	25.6264	1.39869	0.204855	6.82771	8.62807e-12	3.5043e-11
CAMK2A	2.13066	0.322071	0.903422	0.356501	0.721465	0.778345
TCOF1	30.9638	-0.449997	0.117766	-3.82111	0.00013285	0.000291769
CDC42	550.511	-0.648524	0.284378	-2.2805	0.0225781	0.0378538
OSBPL3	42.2832	0.168586	0.116557	1.44638	0.14807	0.217228
EPHA8	2.24815	0.140582	0.933637	0.150575	0.880311	0.907082
SLC12A3	1.39056	0.361499	0.824963	0.4382	0.661241	0.72914
RAD18	32.1742	-1.69843	0.231885	-7.32446	2.39855e-13	1.08784e-12
ATP2B1	210.968	-0.992493	0.160669	-6.17727	6.52183e-10	2.29875e-09
TRPM5	2.59527	0.280457	0.951816	0.294654	0.768258	0.816649
NCK2	169.328	-1.68362	0.158633	-10.6133	2.58381e-26	2.60292e-25
MAP4K4	141.494	0.145504	0.153237	0.949537	0.342348	0.43829
MGAT4A	33.5861	-4.01122	0.332044	-12.0804	1.34096e-33	2.0947e-32
RPL31	2472.97	-0.921011	0.286507	-3.21462	0.00130619	0.0025594
WDR1	180.023	1.46742	0.233174	6.29327	3.10855e-10	1.12155e-09
SNX13	43.734	0.0883854	0.089642	0.985982	0.324142	0.419062
ARHGAP10	21.3005	1.25044	0.963513	1.29779	0.19436	0.275051
RPS6KA2	22.2063	2.78346	0.252771	11.0118	3.35356e-28	3.7674e-27
ING3	214.38	-3.49648	0.239147	-14.6206	2.07473e-48	7.38164e-47
VASH1	8.97556	-0.410833	0.28414	-1.44588	0.14821	0.217412
LMCD1	7.65056	5.07073	0.925201	5.48068	4.23695e-08	1.29716e-07
SEL1L	96.3066	-0.0956621	0.130602	-0.732473	0.46388	0.557533
TRIP13	9.44114	2.02695	0.427049	4.74642	2.07051e-06	5.47154e-06
ATP6AP1	161.364	-0.118728	0.287509	-0.412954	0.679641	0.743486
TCF3	124.694	-0.499467	0.190208	-2.6259	0.00864212	0.0152768
TRIB2	239.349	-1.75265	0.267354	-6.55554	5.54425e-11	2.11864e-10
DAZAP1	51.1971	0.846228	0.234228	3.61284	0.000302864	0.000637384
MBD3	27.8305	2.17739	0.240717	9.04544	1.49069e-19	1.00673e-18
HLTF	29.7009	1.27724	0.158295	8.06875	7.10227e-16	3.80423e-15
FAM50A	54.4667	1.25449	0.193772	6.47406	9.54057e-11	3.58239e-10
FAM3A	17.314	1.29858	0.150016	8.65631	4.87281e-18	2.99155e-17
CPSF1	37.8534	0.911988	0.143618	6.3501	2.1518e-10	7.84791e-10
MYO3B	0.681113	0.525814	0.47211	1.11375	0.265385	0.355712
CYBRD1	21.4858	4.4446	0.754362	5.89187	3.81841e-09	1.26953e-08
CDH19	0.674382	3.39147	0.631921	5.36692	8.00928e-08	2.39676e-07
PDCD2	45.5502	0.904204	0.116036	7.79247	6.57102e-15	3.30101e-14
SLC6A15	1.19999	2.42993	0.682624	3.55969	0.000371293	0.000772471
RDH11	55.6738	1.38494	0.25335	5.4665	4.59017e-08	1.40303e-07
PRKACA	23.0215	1.30099	0.129397	10.0542	8.80129e-24	7.65292e-23
SPP2	1.83523	-0.00549419	0.773797	-0.00710031	0.994335	0.996113
ACTN1	119.23	2.4625	1.07882	2.28258	0.0224549	0.0376556
ZFYVE26	30.3711	-0.0218135	0.182764	-0.119353	0.904995	0.927004
RPS6KA6	0.766226	1.80928	0.483557	3.74162	0.000182839	0.000395129
EPN2	10.0524	1.81597	0.204972	8.8596	8.03018e-19	5.17139e-18
PTPN18	50.0539	-0.925267	0.140061	-6.60616	3.94429e-11	1.52849e-10
LIMS2	7.99601	2.54899	0.399891	6.37421	1.83913e-10	6.74986e-10
SPEG	2.69841	3.30586	0.777241	4.25333	2.10616e-05	5.02402e-05
LNX1	5.89538	-0.228519	0.345116	-0.662152	0.507874	0.596424
ALDH3A2	38.1351	1.04115	0.224078	4.64635	3.37852e-06	8.74171e-06
TFRC	245.752	0.108153	0.260652	0.414934	0.67819	0.742356
SREBF1	21.7499	2.2555	0.166541	13.5432	8.69057e-42	2.17207e-40
TRPC5	1.04335	0.0884842	0.155258	0.569919	0.568733	0.649827
AFF4	234.624	-2.18277	0.276532	-7.89337	2.94129e-15	1.51328e-14
UBE2D1	50.5177	-0.704169	0.191251	-3.6819	0.000231499	0.000494511
MPP5	18.7087	1.0845	0.130991	8.27925	1.23956e-16	6.99379e-16
RHOBTB1	6.76383	2.82339	0.285505	9.88911	4.6415e-23	3.90129e-22
SMC1A	81.6501	-2.03743	0.230886	-8.82437	1.10079e-18	7.00547e-18
HSD17B10	69.8133	0.852016	0.213659	3.98773	6.6708e-05	0.000151592
MARK2	53.8085	-2.06721	0.203205	-10.1731	2.61581e-24	2.34461e-23
HMMR	6.60022	1.66042	0.45457	3.65273	0.000259467	0.000550595
CHFR	45.2669	0.0612862	0.185304	0.330733	0.740846	0.793985
TRHDE	1.20658	4.32015	0.643848	6.70989	1.94777e-11	7.70799e-11
P4HA2	35.763	3.80889	1.02207	3.72664	0.000194046	0.000418211
FCGR2B	81.625	-5.6713	0.39537	-14.3443	1.15709e-46	3.72262e-45
NFATC3	85.1755	-1.54018	0.12779	-12.0524	1.88433e-33	2.90744e-32
TRNT1	28.1256	0.490126	0.10497	4.66918	3.02405e-06	7.86222e-06
ACADVL	205.455	1.16757	0.193701	6.02769	1.6632e-09	5.69762e-09
STK10	110.02	-1.51717	0.16794	-9.03401	1.65492e-19	1.11516e-18
FBXW11	118.353	-0.509254	0.123718	-4.11625	3.85088e-05	8.94595e-05
ACAP1	88.0275	-3.79334	0.260042	-14.5874	3.378e-48	1.18512e-46
CRMP1	5.54203	0.00825234	0.930099	0.00887253	0.992921	0.995422
EVC	4.46535	3.87956	0.802956	4.8316	1.35443e-06	3.64354e-06
DERL2	69.0653	0.117113	0.0862616	1.35765	0.174576	0.250905
SIDT1	60.9012	-5.23974	0.353659	-14.8158	1.1578e-49	4.3442e-48
NDE1	40.7257	-0.143272	0.134338	-1.06651	0.286195	0.378581
MRVI1	6.65112	2.22919	0.227427	9.80177	1.10627e-22	9.13595e-22
AP1M1	57.8316	1.3604	0.179104	7.59561	3.06346e-14	1.47383e-13
PVR	12.2948	2.98746	0.941165	3.17422	0.00150242	0.00292269
XRCC1	28.1152	0.498916	0.131785	3.78582	0.000153204	0.000334285
SCARB1	23.4246	0.522604	0.33524	1.5589	0.119021	0.178242
CYP2W1	3.6367	0.250192	0.590258	0.423868	0.671662	0.737721
MCM2	29.3587	0.726699	0.241151	3.01346	0.00258284	0.0048758
MOV10L1	1.55469	1.00111	0.775969	1.29014	0.197002	0.277985
PANX2	3.65911	0.194197	0.969577	0.20029	0.841254	0.875565
TP63	2.25456	-0.490556	0.623909	-0.786262	0.431714	0.526872
ALPK1	26.39	-0.244591	0.247619	-0.987769	0.323266	0.418078
LLGL2	11.4316	-1.07062	0.309576	-3.45836	0.000543484	0.00111069
PDE8A	46.1881	-0.266656	0.122153	-2.18297	0.0290382	0.0479562
CLCN4	92.5352	-4.03532	0.350977	-11.4974	1.35967e-30	1.77085e-29
NLE1	17.9366	-0.0607618	0.107832	-0.563486	0.573104	0.653734
SMARCE1	115.909	0.794744	0.132996	5.97569	2.29125e-09	7.75425e-09
FNDC8	1.71756	0.398244	0.400287	0.994895	0.319787	0.414602
GSDMB	43.5247	-2.17116	0.214148	-10.1386	3.72372e-24	3.31409e-23
KDM5A	115.266	-1.20401	0.19203	-6.26994	3.61188e-10	1.2982e-09
ADAM11	2.88443	0.137602	0.351936	0.390986	0.695807	0.757037
PPP2R3A	8.69247	1.66757	0.370157	4.50503	6.63626e-06	1.66745e-05
FERMT2	15.9567	4.30129	1.07223	4.01153	6.03272e-05	0.000137754
ABCB11	0.576504	0.781154	0.694324	1.12506	0.260565	0.350253
DHRS9	24.9322	-1.78896	0.839122	-2.13194	0.0330116	0.0540929
CD5L	2.7439	0.205066	0.955838	0.214541	0.830126	0.866275
PTGS2	58.6937	0.297632	1.11826	0.266157	0.790119	0.834431
IGF2BP2	4.35169	4.19049	0.81929	5.11479	3.14095e-07	8.94601e-07
MAP3K13	17.9547	-0.0512038	0.144794	-0.353633	0.723614	0.779728
ST6GAL1	220.269	-5.18388	0.247995	-20.9032	5.0083e-97	1.57772e-94
TBX21	10.2667	-1.83242	0.39732	-4.61195	3.98918e-06	1.02499e-05
FRY	7.50547	0.339039	0.403767	0.839689	0.401083	0.497173
PICALM	152.783	0.803557	0.180856	4.44308	8.86817e-06	2.20407e-05
NSF	97.5329	0.499253	0.183797	2.71632	0.00660115	0.0118378
GLI2	1.35597	2.85845	0.734918	3.88948	0.000100458	0.00022411
CLASP1	58.4967	0.0519803	0.0850485	0.611184	0.541078	0.626034
MRPS34	35.0831	1.86794	0.22165	8.42741	3.53394e-17	2.04741e-16
NOTCH3	5.56105	3.58313	0.862169	4.15595	3.23939e-05	7.58836e-05
CLNS1A	155.513	0.511906	0.139508	3.66937	0.00024315	0.00051806
PPP2R2C	1.65933	0.0487602	0.893493	0.0545726	0.956479	0.967743
TEAD2	20.9591	0.543632	0.177732	3.05872	0.00222285	0.00423054
EED	28.9643	-0.500045	0.114507	-4.36695	1.25996e-05	3.07684e-05
CDHR2	4.56643	0.46051	0.979664	0.470069	0.638305	0.709484
SNCB	3.4473	0.606459	0.86045	0.704816	0.480925	0.573192
TSG101	104.801	0.768688	0.142288	5.40232	6.57842e-08	1.98627e-07
ATP2A3	192.536	-5.08403	0.28611	-17.7695	1.21759e-70	1.28749e-68
CA12	12.9498	2.521	1.13522	2.22073	0.0263694	0.043836
MGLL	46.9241	1.49903	1.07867	1.38971	0.164618	0.238587
NTN4	22.0213	1.96863	1.16261	1.69329	0.0904012	0.138468
BCS1L	40.1956	0.32344	0.11968	2.70254	0.00688126	0.0123094
NUAK1	18.6969	2.8055	1.13968	2.46166	0.0138294	0.0238117
DPP8	105.249	-0.630763	0.0735063	-8.58108	9.39842e-18	5.65288e-17
SLC24A1	13.0511	-0.680112	0.160195	-4.24552	2.18088e-05	5.19898e-05
SCARF1	7.69685	-1.51706	0.977968	-1.55123	0.120846	0.180654
LMAN1	80.3091	1.30797	0.141633	9.23489	2.58563e-20	1.83126e-19
IPCEF1	13.3707	-3.14044	1.04451	-3.00663	0.00264164	0.004977
ZZEF1	59.7664	-1.01769	0.123421	-8.24566	1.64248e-16	9.18831e-16
NOX3	0.573946	0.855783	0.697196	1.22746	0.219648	0.304653
ENO1	312.792	2.75605	0.244829	11.257	2.13826e-29	2.59075e-28
SLC12A1	0.513233	0.828108	0.59411	1.39386	0.163359	0.236945
ANO8	4.85236	-0.0647742	0.377536	-0.171571	0.863775	0.893619
TUBE1	17.468	1.39525	0.159825	8.72985	2.55008e-18	1.58747e-17
ARHGEF10L	13.94	0.808752	0.960524	0.84199	0.399793	0.496104
TXK	13.4493	-3.32647	0.469336	-7.08763	1.36433e-12	5.84586e-12
WSCD2	3.24086	-0.0761256	0.974713	-0.0781005	0.937748	0.95236
KCNQ2	1.81938	0.539287	0.88347	0.610418	0.541585	0.626572
TACR2	3.84792	-0.16479	0.308308	-0.534499	0.592997	0.670307
ACTR6	37.8129	0.10274	0.111626	0.920398	0.357365	0.453979
TIPIN	12.5082	0.438034	0.164231	2.66718	0.00764907	0.013596
SRI	72.2584	1.00188	0.100793	9.94002	2.78784e-23	2.36692e-22
EIF4G3	71.6369	-0.674091	0.204567	-3.29521	0.000983498	0.00195317
NUP37	41.7459	1.02863	0.202063	5.09062	3.56894e-07	1.01041e-06
SEMA3A	2.91808	4.35927	0.807591	5.39786	6.7439e-08	2.0342e-07
GTSE1	2.8443	1.58203	0.780174	2.02779	0.0425818	0.0685874
SEMA3C	19.0744	4.09754	0.982918	4.16874	3.06283e-05	7.19705e-05
TTC38	20.0439	1.3093	0.300113	4.3627	1.28467e-05	3.13315e-05
ACAT1	34.2813	2.08829	0.167016	12.5035	7.14066e-36	1.28388e-34
GRAMD4	30.9494	-0.554189	0.13944	-3.97439	7.05586e-05	0.000159862
CELSR1	12.1844	-2.38069	0.270482	-8.80165	1.34821e-18	8.53342e-18
WNT8B	2.8581	0.437011	0.359239	1.21649	0.223798	0.309041
ZNF638	87.2591	0.554342	0.110787	5.00366	5.62513e-07	1.56615e-06
SLC25A40	48.4395	-1.13012	0.174842	-6.46365	1.02204e-10	3.82722e-10
TIMM21	49.0666	0.0605365	0.0976516	0.619923	0.535308	0.621308
ADD2	52.8721	-3.82627	0.322248	-11.8737	1.62184e-32	2.37634e-31
RASAL2	11.1732	1.25589	0.287573	4.36722	1.25838e-05	3.07397e-05
ZNF37A	58.3451	-1.98551	0.234514	-8.46648	2.52915e-17	1.47943e-16
MARK3	64.0866	0.414869	0.0845349	4.90767	9.21663e-07	2.52152e-06
SLC25A3	570.193	1.23685	0.15253	8.10893	5.10684e-16	2.75492e-15
FNDC3B	47.977	1.97566	0.460381	4.29137	1.77578e-05	4.26893e-05
FOSL2	31.775	1.29465	0.33904	3.81859	0.000134218	0.000294559
CACNG4	4.18118	0.337583	0.964222	0.350109	0.726257	0.781896
FRYL	48.5036	-0.51673	0.11232	-4.6005	4.21468e-06	1.07981e-05
TMEM131	55.186	-0.545728	0.085755	-6.36381	1.96814e-10	7.20239e-10
FSCN1	43.0855	3.08167	0.772407	3.98969	6.61595e-05	0.000150436
MOCOS	2.99958	3.00977	0.899544	3.34588	0.000820207	0.00164342
PLD1	6.68985	1.43584	0.808676	1.77554	0.0758081	0.117701
ATP12A	4.81283	-0.923142	1.10566	-0.834924	0.403761	0.499613
WDR62	4.67936	0.733958	0.485715	1.51109	0.130766	0.194101
DLG1	41.9826	0.355434	0.127144	2.79553	0.00518147	0.0094079
RAB7A	221.236	-0.256509	0.109659	-2.33914	0.019328	0.0326545
BCAP29	73.8452	0.608287	0.110565	5.50161	3.76337e-08	1.15733e-07
SEC31B	31.781	-2.01812	0.172389	-11.7068	1.17659e-31	1.63222e-30
SART3	52.9377	0.450984	0.108318	4.16354	3.13354e-05	7.35521e-05
ARHGAP15	115.446	-5.82335	0.342387	-17.0081	7.15237e-65	5.72228e-63
PAX2	1.09945	0.601994	0.768102	0.783743	0.433191	0.528291
EXOSC7	23.0279	1.43867	0.154926	9.28619	1.59903e-20	1.14646e-19
KIFAP3	29.9412	1.30479	0.209846	6.21785	5.04016e-10	1.79365e-09
MKRN2	63.8898	-0.145667	0.0842637	-1.7287	0.0838622	0.129211
MCM6	14.4878	0.681144	0.153715	4.43122	9.37021e-06	2.32121e-05
REXO2	62.5658	2.87211	0.303656	9.45842	3.12644e-21	2.35198e-20
RBM7	95.03	-0.786438	0.11667	-6.74072	1.57601e-11	6.28781e-11
RBMS2	9.81043	1.63762	0.189598	8.63733	5.75414e-18	3.51976e-17
BAZ2A	198.312	-2.31091	0.197415	-11.7058	1.18998e-31	1.64929e-30
PTPN23	22.6196	-0.249702	0.119918	-2.08227	0.0373179	0.0606496
MLH1	73.3651	0.585002	0.157195	3.7215	0.000198044	0.00042622
UNG	23.7127	1.02621	0.168601	6.08664	1.15308e-09	3.98623e-09
FMO4	13.9886	-0.331618	0.199576	-1.66161	0.0965909	0.147085
KLHL20	44.7785	-0.305537	0.106559	-2.86729	0.00414004	0.00761576
RGS11	0.793958	1.3663	0.686845	1.98924	0.0466751	0.0747405
SLC46A1	3.88874	0.877196	0.306919	2.85807	0.0042623	0.00782258
PLXNA2	8.37429	0.402199	0.375323	1.07161	0.283897	0.376199
SPAG5	13.3683	1.30958	0.286817	4.56592	4.97303e-06	1.26488e-05
ANKRD13A	170.189	0.731014	0.149002	4.90607	9.29183e-07	2.54072e-06
TPD52	188.25	-5.92304	0.342795	-17.2787	6.81087e-67	6.05807e-65
ACACB	8.86055	0.0862047	0.138815	0.621005	0.534596	0.620672
TRAF4	94.6094	-1.57786	0.256757	-6.14536	7.97803e-10	2.79185e-09
PAG1	71.1817	-3.39637	0.234307	-14.4954	1.29604e-47	4.42381e-46
GPATCH1	17.8465	-0.650841	0.111034	-5.86164	4.58326e-09	1.51649e-08
ICAM3	136.378	-2.88059	0.265951	-10.8313	2.4475e-27	2.60624e-26
NT5C2	94.7227	0.687571	0.200336	3.43209	0.00059895	0.00121714
GPC4	15.8702	0.575961	0.350898	1.64139	0.100716	0.153012
MBNL3	357.014	-5.9689	0.380149	-15.7015	1.47768e-55	7.52324e-54
CAMSAP3	1.32705	0.112192	0.823485	0.13624	0.891631	0.916665
RAP1GAP	9.63565	-0.151766	1.119	-0.135626	0.892117	0.916918
XAB2	22.0657	0.558133	0.16186	3.44825	0.000564225	0.00115059
ARHGEF1	125.661	-1.22691	0.171077	-7.17171	7.40672e-13	3.24065e-12
STXBP2	59.9725	-2.00043	0.316684	-6.3168	2.6703e-10	9.66896e-10
MAP2K7	28.5924	-1.01391	0.143334	-7.07378	1.5077e-12	6.44189e-12
DGKD	252.882	-3.88224	0.225482	-17.2175	1.96139e-66	1.71434e-64
CTTNBP2	1.0367	0.746908	0.762177	0.979966	0.327103	0.42206
ACTL6B	1.31172	0.334023	0.811095	0.411817	0.680474	0.7439
RARB	3.08812	0.799823	0.278466	2.87225	0.0040756	0.0075036
TOP2B	174.391	-0.507967	0.0901189	-5.63664	1.73404e-08	5.47741e-08
TM9SF3	140.658	0.353432	0.0892863	3.95841	7.54491e-05	0.000170482
NFKB2	105.939	-2.20656	0.203063	-10.8664	1.66623e-27	1.79324e-26
UBE2T	10.1024	2.36761	0.32959	7.1835	6.79467e-13	2.98322e-12
PPP1R12B	25.5637	-1.0594	0.178526	-5.93415	2.95372e-09	9.90974e-09
DNAJC10	251.878	-0.921765	0.191779	-4.80638	1.53687e-06	4.11383e-06
GTF3C1	30.8323	1.57744	0.207992	7.58416	3.34642e-14	1.60435e-13
IL4R	940.096	-4.25479	0.251873	-16.8926	5.10324e-64	3.89728e-62
USP33	97.8498	0.232245	0.0700765	3.31416	0.000919173	0.00183168
PAK3	0.898959	0.647268	0.663244	0.975913	0.329108	0.423996
CAPN6	0.613982	1.02103	0.692198	1.47506	0.140197	0.206781
DCX	0.581777	0.810072	0.698292	1.16008	0.246018	0.334476
SNRPA	61.9028	0.572398	0.141444	4.04681	5.19214e-05	0.000119317
SPAG6	1.06331	0.248852	0.806195	0.308674	0.757569	0.807956
EXOSC5	17.7949	0.949767	0.239576	3.96437	7.35903e-05	0.000166456
DYNC1I2	29.4092	1.95499	0.197413	9.90305	4.03768e-23	3.40702e-22
APBB1IP	112.808	-2.38028	0.185171	-12.8545	8.1138e-38	1.64683e-36
LRCH4	43.4847	-0.229605	0.17865	-1.28522	0.198716	0.279931
FAM76B	170.14	-3.31254	0.261703	-12.6576	1.01563e-36	1.91487e-35
TYR	0.713435	0.75741	0.709001	1.06828	0.285395	0.37772
POLD3	18.5079	-0.0069708	0.131174	-0.0531415	0.957619	0.968641
ACTN2	0.836265	0.802123	0.739095	1.08528	0.277799	0.369753
CAPZB	248.365	0.592988	0.158416	3.74323	0.000181667	0.000392931
GPR137B	47.4159	-0.115932	0.365955	-0.316794	0.7514	0.802911
NAALAD2	3.24849	-0.497764	0.146555	-3.39642	0.000682731	0.00137887
SLC25A43	25.311	0.833092	0.191601	4.34807	1.37342e-05	3.33294e-05
UBE2A	343.688	-1.25624	0.137568	-9.1318	6.73715e-20	4.639e-19
FGFR1	19.3261	3.58597	0.613508	5.84503	5.06473e-09	1.66813e-08
FKBP6	2.57279	0.380689	0.768069	0.495645	0.620145	0.694094
SMC1B	1.17306	0.340027	0.394776	0.861315	0.389065	0.48564
FBLN1	10.6868	5.59615	0.957693	5.84336	5.1157e-09	1.68345e-08
ITGA8	2.06492	2.53453	0.867199	2.92266	0.00347053	0.00645167
CST7	43.3503	-3.49076	0.905265	-3.85607	0.000115225	0.000255136
MAP2	7.95892	0.576197	0.309716	1.8604	0.0628284	0.0987555
PIAS2	29.5059	-0.405807	0.16099	-2.52069	0.0117124	0.0203497
AMPH	1.91266	1.89798	0.754203	2.51654	0.0118514	0.0205793
ARAF	86.1048	-1.16464	0.165109	-7.05375	1.74164e-12	7.40172e-12
MCCC1	43.4318	-0.162548	0.0925212	-1.75687	0.0789395	0.122199
LAMP3	28.4419	-3.66902	0.616155	-5.95471	2.60535e-09	8.78187e-09
FAP	11.5911	4.9353	1.10051	4.48458	7.30579e-06	1.8299e-05
NEBL	1.91082	2.61571	0.729964	3.58335	0.000339221	0.000709062
ACER3	52.0754	-1.46483	0.157251	-9.31521	1.21717e-20	8.76837e-20
UBE2K	100.372	-0.300489	0.0974722	-3.08282	0.0020505	0.00392079
PIK3C3	75.5603	-0.621575	0.169424	-3.66875	0.000243735	0.000519159
N4BP2	31.8416	-1.87527	0.187532	-9.99973	1.52809e-23	1.3136e-22
TULP3	24.6628	1.11398	0.120669	9.2317	2.66366e-20	1.88299e-19
SYNJ2	14.0166	0.978716	0.160811	6.08611	1.15687e-09	3.9975e-09
ADCY2	1.15392	0.763452	0.691916	1.10339	0.269858	0.360981
PPP2R5C	137.356	-0.0690819	0.180191	-0.383381	0.701437	0.761573
GNB1	249.344	0.0198704	0.12161	0.163395	0.870207	0.898798
EDN1	49.0875	-0.729988	0.384746	-1.89732	0.0577853	0.0913223
MLLT10	53.1276	-0.607322	0.137171	-4.42747	9.53441e-06	2.36073e-05
ZCWPW1	27.1499	-1.15709	0.123014	-9.40614	5.1469e-21	3.81502e-20
ADCYAP1R1	1.41767	0.341495	0.849102	0.402184	0.687548	0.74994
FGF20	0.669509	0.775103	0.542871	1.42779	0.153354	0.224001
P2RY10	168.017	-6.77061	0.393668	-17.1988	2.71222e-66	2.35698e-64
ITM2A	42.5259	-1.60801	0.327183	-4.9147	8.89176e-07	2.43397e-06
VDAC3	146.885	0.639835	0.258031	2.47968	0.01315	0.0227376
PCM1	63.0824	0.894617	0.147857	6.05054	1.44362e-09	4.9679e-09
TNRC6C	17.5722	-1.59477	0.183715	-8.68071	3.93322e-18	2.4295e-17
CBFA2T2	96.1988	-3.41929	0.266942	-12.8091	1.45773e-37	2.91566e-36
ITCH	129.247	-1.26849	0.185433	-6.84072	7.87938e-12	3.2149e-11
PKD2L2	4.61683	-0.848255	0.142312	-5.96051	2.51446e-09	8.48306e-09
TP53INP2	179.12	-2.69382	0.250936	-10.7351	6.96482e-27	7.22821e-26
SDF4	72.7709	2.06901	0.28565	7.24316	4.3836e-13	1.94954e-12
MYH7B	2.15014	-0.115356	0.340957	-0.33833	0.735114	0.789465
TP73	1.67116	0.460999	0.743035	0.620428	0.534976	0.621018
TOLLIP	21.3716	0.969085	0.181096	5.35124	8.73545e-08	2.6012e-07
UBE2D4	37.7572	-0.370488	0.0896783	-4.1313	3.60718e-05	8.40433e-05
CLUL1	0.747603	0.827263	0.70234	1.17787	0.238849	0.326314
RUNX1T1	1.55575	3.99816	0.728484	5.48833	4.05744e-08	1.24498e-07
CDH17	1.00176	0.523214	0.664618	0.78724	0.431142	0.526471
THOC1	59.4718	-0.281014	0.113628	-2.4731	0.0133946	0.0231183
FKBP7	6.74317	3.28026	0.187471	17.4974	1.49986e-68	1.46319e-66
OSBPL6	1.46995	2.1288	0.681467	3.12385	0.00178504	0.00343974
SLC1A3	9.24394	-0.0510858	1.02592	-0.0497951	0.960286	0.970426
XRCC5	220.327	0.504947	0.111769	4.51779	6.24871e-06	1.57478e-05
LXN	42.129	1.88211	0.347723	5.41268	6.20882e-08	1.87692e-07
SP140	88.4331	-5.64282	0.342353	-16.4824	4.90669e-61	3.29751e-59
MKNK1	45.2439	-0.675775	0.208683	-3.23828	0.00120254	0.00236489
TNS1	11.5838	3.34201	0.925578	3.61073	0.000305341	0.000641705
REXO1	15.5513	-0.595907	0.127241	-4.68328	2.82317e-06	7.3691e-06
SAR1A	381.601	-0.576965	0.179574	-3.21296	0.00131374	0.00257353
CDC14A	27.2471	-3.56812	0.299226	-11.9245	8.8216e-33	1.30265e-31
RAPGEF3	4.08792	0.151244	0.344522	0.438998	0.660663	0.72871
CEACAM1	9.30608	-1.71902	0.323005	-5.32195	1.02659e-07	3.03422e-07
SENP1	37.2683	-0.890883	0.138276	-6.4428	1.17288e-10	4.36289e-10
DUSP13	2.51588	-0.232351	0.926763	-0.250712	0.802037	0.844364
CIC	33.2324	0.633153	0.165733	3.82032	0.000133279	0.000292668
LIPE	4.8959	0.0662712	0.0830767	0.79771	0.425039	0.52038
FDFT1	170.447	1.33111	0.16173	8.23044	1.86531e-16	1.03887e-15
PAFAH1B3	18.4442	1.45374	0.28962	5.01947	5.18139e-07	1.4466e-06
KIF22	33.283	0.257851	0.156232	1.65044	0.0988533	0.150303
PGM1	44.989	2.87829	0.285183	10.0928	5.94589e-24	5.23328e-23
DDX1	99.8536	1.25545	0.201892	6.21843	5.0216e-10	1.78747e-09
DNM2	63.9156	0.374079	0.145581	2.56957	0.0101825	0.0178412
EPB41L2	60.2658	0.729729	0.161651	4.51422	6.3551e-06	1.59972e-05
RIMS1	1.07152	1.57689	0.677702	2.32683	0.0199745	0.0337055
MOXD1	15.2491	4.19729	0.180063	23.3101	3.50395e-120	2.40833e-117
STX7	1017.25	-3.7934	0.267367	-14.188	1.08743e-45	3.33529e-44
KEAP1	30.6096	1.94992	0.418535	4.65893	3.17854e-06	8.24686e-06
DDX43	3.49456	-0.485343	0.122979	-3.94654	7.92886e-05	0.000178624
DCT	1.26323	0.377087	0.359438	1.0491	0.294131	0.38708
SLC35C2	43.8562	0.00758456	0.10396	0.0729566	0.941841	0.955939
EPHA6	0.451424	0.863849	0.688406	1.25485	0.209532	0.292686
SCTR	1.95013	0.50012	0.863513	0.579168	0.562476	0.644773
RFX3	61.7751	-4.9653	0.350407	-14.1701	1.40304e-45	4.26012e-44
RIF1	38.6164	-0.14123	0.130894	-1.07896	0.280604	0.372618
RAB21	203.97	-1.55849	0.159954	-9.74334	1.96964e-22	1.60642e-21
SLC4A4	1.06189	2.10567	0.652595	3.22662	0.00125263	0.00245802
SMARCA2	99.551	0.0270785	0.110832	0.24432	0.806983	0.84839
RDH8	1.89111	0.307381	0.84158	0.365243	0.71493	0.772727
SESN1	139.447	-1.96869	0.184759	-10.6555	1.64444e-26	1.67107e-25
MID2	7.07482	1.75216	0.407221	4.30272	1.68716e-05	4.06558e-05
COL5A3	3.52896	3.3363	0.90535	3.68509	0.000228621	0.000488688
SRCAP	57.9293	-1.71988	0.186533	-9.22023	2.96468e-20	2.08701e-19
CPB2	0.707855	0.465865	0.484701	0.96114	0.336482	0.432268
CHRNA3	1.51184	0.428193	0.828408	0.516886	0.605236	0.680935
KCNN2	1.16844	1.45378	0.785618	1.8505	0.0642421	0.100779
CNOT4	48.0572	-2.07472	0.225251	-9.21069	3.2405e-20	2.27799e-19
PSEN1	115.706	-0.92135	0.106675	-8.63695	5.77315e-18	3.52996e-17
CPOX	26.1198	1.02929	0.17254	5.96554	2.4383e-09	8.23533e-09
CLDND1	159.178	-0.681646	0.0991694	-6.87356	6.26207e-12	2.57236e-11
MOK	4.12695	3.14305	0.506637	6.20374	5.51375e-10	1.95529e-09
HSP90AA1	689.329	0.126229	0.105048	1.20163	0.229506	0.315545
RBL1	25.2288	-1.84026	0.237385	-7.75223	9.02951e-15	4.48834e-14
DLGAP4	23.322	0.653853	0.115548	5.65869	1.52532e-08	4.83125e-08
NDC80	11.8929	1.1385	0.255883	4.4493	8.61492e-06	2.14465e-05
AP4E1	26.3302	-0.520642	0.113047	-4.60554	4.11406e-06	1.05546e-05
RSBN1	72.656	-2.17293	0.159653	-13.6103	3.47752e-42	8.83758e-41
MAGI3	2.67124	1.58598	0.382198	4.14963	3.33006e-05	7.78868e-05
CXCL2	54.0528	-0.740176	0.867763	-0.852971	0.393675	0.490384
AFP	1.21342	0.891849	0.808136	1.10359	0.269772	0.360929
COL4A4	4.44409	1.39131	0.169227	8.2216	2.00804e-16	1.11385e-15
TCF7	16.8639	-2.00088	0.519371	-3.85252	0.00011691	0.000258526
OSTM1	29.9078	0.815226	0.160014	5.09472	3.49264e-07	9.90106e-07
CDH7	1.11972	0.569624	0.797255	0.714482	0.474929	0.567476
IMPG2	2.28685	-0.300335	0.145963	-2.05761	0.0396272	0.0641545
PCNP	336.136	-0.423872	0.101114	-4.19203	2.76469e-05	6.52182e-05
EXD2	10.6534	0.796557	0.139845	5.69598	1.22666e-08	3.92143e-08
ARG2	7.03116	0.288416	0.207924	1.38712	0.165405	0.239613
MEF2C	324.164	-4.41429	0.304779	-14.4836	1.53833e-47	5.22722e-46
PTPRC	757.98	-8.05331	0.339427	-23.7262	1.93493e-124	1.5399e-121
CACNA1S	1.49938	0.320897	0.859843	0.373204	0.708997	0.767796
UBA5	33.7073	0.925833	0.100906	9.17523	4.50623e-20	3.14583e-19
STK17B	1777.85	-5.32036	0.314325	-16.9263	2.8792e-64	2.22124e-62
CDC14B	10.1025	1.74893	0.146759	11.917	9.64982e-33	1.42356e-31
ZNF510	43.7011	-1.65709	0.210403	-7.87582	3.38519e-15	1.73694e-14
LRP2	0.739534	0.627884	0.726197	0.864618	0.387248	0.483852
ZNF506	30.1708	-1.10951	0.198447	-5.59093	2.2585e-08	7.05887e-08
JMJD4	6.98	2.02299	0.285322	7.09022	1.33896e-12	5.74204e-12
DUSP12	60.0314	0.191859	0.123563	1.55272	0.120489	0.180192
AACS	23.6947	1.33125	0.19766	6.73507	1.63849e-11	6.52161e-11
SLC13A1	0.405228	0.98414	0.687828	1.43079	0.152489	0.22304
CADPS2	3.96181	2.57416	0.924223	2.78522	0.00534917	0.00970191
PCDHB4	0.57121	1.05886	0.696371	1.52054	0.128376	0.190891
HSPB11	54.7219	0.0804531	0.100722	0.798764	0.424427	0.519825
PHLPP1	7.89028	0.232043	0.152357	1.52302	0.127754	0.190022
ATP8B1	15.838	2.47343	0.286509	8.63299	5.97707e-18	3.64579e-17
IL12RB2	2.07817	-0.678403	0.435135	-1.55906	0.118981	0.178201
SMARCD3	8.55457	2.91605	0.366815	7.94963	1.87068e-15	9.73386e-15
WDR70	29.219	0.785436	0.128072	6.13278	8.63564e-10	3.01291e-09
MPP4	0.792452	1.17468	0.591192	1.98697	0.0469255	0.0751335
PGR	0.571824	1.10407	0.69079	1.59827	0.109983	0.16589
C1QTNF3	10.7202	0.474941	0.152197	3.12057	0.00180504	0.00347605
ME2	106.974	-0.903311	0.106499	-8.48192	2.21515e-17	1.29978e-16
C5orf22	20.8091	0.765168	0.159872	4.78614	1.70022e-06	4.52625e-06
CCNT2	195.091	-3.27361	0.246676	-13.2709	3.41597e-40	7.88594e-39
FAM135A	16.5712	-0.192584	0.220168	-0.874712	0.381731	0.478469
COL19A1	116.612	-5.65574	0.412011	-13.7272	6.98236e-43	1.83618e-41
EPB41L3	36.1948	0.707328	1.10756	0.638637	0.523059	0.609805
COBLL1	52.7996	-2.59906	0.293838	-8.8452	9.13667e-19	5.83921e-18
DLG3	5.91078	0.977343	0.206836	4.7252	2.29891e-06	6.0529e-06
KCNK2	2.33033	5.48887	0.79905	6.86924	6.45433e-12	2.64559e-11
SERTAD4	1.29068	1.85359	0.775421	2.39043	0.0168286	0.0286884
TRAF5	157.029	-2.4921	0.246633	-10.1045	5.27769e-24	4.656e-23
MRPL22	46.0872	0.905362	0.275542	3.28575	0.00101711	0.00201569
GEMIN5	20.3883	0.632605	0.141447	4.47238	7.73527e-06	1.93362e-05
OPRK1	0.549209	0.876881	0.67807	1.2932	0.195941	0.276822
NFE2L1	71.5365	1.60125	0.244478	6.54967	5.7666e-11	2.20083e-10
SEMA5B	9.31907	-0.146249	1.15063	-0.127103	0.898859	0.92228
GSK3B	95.6537	-0.857468	0.172151	-4.98091	6.32854e-07	1.75264e-06
ITGB5	33.6117	3.39271	1.06223	3.19397	0.00140333	0.0027405
ERC1	24.604	0.440783	0.0928753	4.74597	2.0751e-06	5.48271e-06
XPO1	174.953	0.537963	0.120584	4.46132	8.14549e-06	2.03147e-05
RNF13	214.531	-0.707704	0.195688	-3.61648	0.000298633	0.000629094
TRPM3	0.838279	1.65751	0.699419	2.36984	0.0177958	0.030228
PALB2	18.339	0.531337	0.160849	3.30332	0.000955465	0.00190025
LYRM2	25.132	0.249889	0.114337	2.18554	0.0288494	0.0476704
BCKDHB	20.4058	0.0648411	0.117807	0.5504	0.582045	0.660991
KAT6A	150.558	-2.00391	0.133387	-15.0233	5.16426e-51	2.07683e-49
ULK2	5.51056	2.1289	0.26346	8.08055	6.44758e-16	3.46214e-15
GRHL2	1.87473	-0.287277	0.807433	-0.355791	0.721997	0.778752
TNPO1	183.665	0.492271	0.107276	4.58882	4.45769e-06	1.13879e-05
PLOD1	51.4967	3.61752	0.411357	8.7941	1.44204e-18	9.10823e-18
P2RX5	190.643	-4.95302	0.332814	-14.8823	4.29614e-50	1.66143e-48
ITGAE	71.5621	0.857938	0.337871	2.53925	0.0111092	0.0193572
DIS3	81.6191	-1.2466	0.175032	-7.12211	1.06284e-12	4.60096e-12
PIBF1	38.7988	-0.475114	0.135358	-3.51005	0.000448024	0.000924604
TDRD3	30.1061	-0.669594	0.174805	-3.83052	0.000127872	0.000281284
NUFIP1	13.885	0.296353	0.130692	2.26757	0.0233552	0.0391003
PDS5B	39.2396	-0.360649	0.0938966	-3.84092	0.000122574	0.000270103
OXCT1	77.9938	-0.641832	0.176385	-3.63881	0.0002739	0.000579008
RRAGB	54.0696	-0.791954	0.18046	-4.38854	1.14114e-05	2.80254e-05
CYLD	200.356	-2.36766	0.183547	-12.8995	4.53216e-38	9.36213e-37
SLC27A5	5.61936	0.992891	0.32161	3.08725	0.00202019	0.00386871
ZNF324	24.4527	-0.39049	0.11569	-3.37533	0.000737285	0.00148291
ZNF671	49.4596	-1.80919	0.164931	-10.9694	5.36474e-28	5.93853e-27
ZNF416	10.0266	-0.311911	0.0778842	-4.0048	6.20707e-05	0.000141586
ZNF586	69.1779	-2.19295	0.154095	-14.2312	5.86765e-46	1.81813e-44
ZNF446	16.4755	0.295764	0.135606	2.18105	0.0291796	0.0481686
ZNF264	28.146	-0.0439188	0.101951	-0.430784	0.666626	0.733521
FAT1	17.4612	4.37238	1.04402	4.18804	2.8138e-05	6.63249e-05
YTHDC1	274.747	-2.68925	0.269942	-9.96233	2.22782e-23	1.89892e-22
CHMP2B	123.178	-0.542705	0.0999456	-5.43001	5.63517e-08	1.70795e-07
SMAP2	1318.95	-5.76846	0.26483	-21.7817	3.45831e-105	1.58464e-102
PPIE	44.6424	0.188272	0.109969	1.71204	0.0868887	0.133453
ZMPSTE24	87.7593	1.05775	0.204697	5.1674	2.37369e-07	6.83669e-07
STARD7	161.337	0.374428	0.167285	2.23826	0.0252042	0.0419912
NOA1	43.6534	0.166995	0.174663	0.956095	0.339024	0.434845
REST	66.135	-0.654498	0.122409	-5.3468	8.95231e-08	2.66105e-07
HAL	16.9415	-3.00402	0.375549	-7.99901	1.2542e-15	6.60794e-15
SSH1	47.4336	-0.470941	0.106027	-4.44171	8.92462e-06	2.21774e-05
GSTP1	181.694	1.96534	0.33969	5.78569	7.2214e-09	2.35384e-08
APLP2	329.956	1.20242	0.182982	6.57125	4.98931e-11	1.91335e-10
SLCO1A2	0.580565	0.778424	0.598879	1.2998	0.193668	0.274098
WBP11	172.11	-2.16267	0.127611	-16.9473	2.0141e-64	1.56985e-62
EIF3I	273.09	1.02773	0.157244	6.53591	6.32224e-11	2.40681e-10
NKAIN1	1.7752	1.07821	0.86897	1.24079	0.214683	0.298722
COL16A1	8.0701	5.15283	1.00186	5.14326	2.70008e-07	7.74136e-07
TXLNA	71.491	0.706858	0.103963	6.7991	1.05272e-11	4.25053e-11
APOB	0.950139	0.47188	0.778935	0.605801	0.544647	0.629152
NCOA1	63.6248	-1.31441	0.141892	-9.26344	1.97953e-20	1.41191e-19
AGBL5	14.8915	0.79515	0.111755	7.11513	1.11811e-12	4.8278e-12
EFR3B	4.41157	0.369023	0.414676	0.889906	0.373516	0.470348
KIF3C	6.94908	1.53404	0.307494	4.98883	6.07474e-07	1.68574e-06
RAB10	157.373	0.538187	0.207465	2.59411	0.00948373	0.0166806
GCKR	0.990267	0.739251	0.683196	1.08205	0.279231	0.371089
HADHA	160.179	0.298149	0.109221	2.72978	0.00633759	0.011384
MAPRE3	5.68291	0.349107	0.172825	2.02001	0.0433829	0.0697642
CAD	23.9995	1.1313	0.170318	6.64228	3.0887e-11	1.20745e-10
CD59	149.808	2.97055	0.379802	7.82131	5.2275e-15	2.64985e-14
CD82	61.9515	-1.34844	0.220133	-6.12557	9.03603e-10	3.14679e-09
BCORL1	6.32292	0.0298579	0.183799	0.162449	0.870952	0.899322
ATRX	71.9391	0.0820544	0.143563	0.571555	0.567623	0.648951
TAF9	133.637	0.183542	0.128665	1.42651	0.153722	0.224452
FCN1	101.718	-6.07821	0.915868	-6.63656	3.21099e-11	1.25299e-10
MYNN	69.1015	-1.42394	0.160237	-8.88645	6.30901e-19	4.09612e-18
MECOM	7.30036	1.26153	0.975676	1.29298	0.196017	0.27689
SCAMP1	28.1609	1.2536	0.104051	12.0479	1.9903e-33	3.06782e-32
PREP	39.8296	-0.527874	0.0917859	-5.75115	8.86408e-09	2.86826e-08
HACE1	14.1932	1.02778	0.133418	7.70345	1.32445e-14	6.50863e-14
SEH1L	25.1766	1.14341	0.142765	8.00906	1.15584e-15	6.10246e-15
WDR47	40.9269	-0.041666	0.145276	-0.286806	0.774261	0.821393
WDFY1	119.498	-0.217687	0.0997092	-2.18322	0.0290198	0.0479311
OVGP1	28.2172	-2.39122	0.209644	-11.4061	3.89912e-30	4.94619e-29
SLC25A24	80.3678	0.467312	0.190476	2.45339	0.0141519	0.0243364
MAP3K4	57.3394	-0.324804	0.180155	-1.80291	0.0714018	0.111375
PILRA	60.0621	-4.63222	0.509764	-9.08699	1.0182e-19	6.93836e-19
IGSF9	3.32158	-0.197069	0.555952	-0.354472	0.722985	0.779483
ABCB1	21.0614	-3.60118	0.315921	-11.399	4.22958e-30	5.35193e-29
ZNF213	9.42547	0.3644	0.395264	0.921914	0.356573	0.453202
AKR1B1	177.452	1.45515	0.318803	4.5644	5.00914e-06	1.27342e-05
CPNE3	58.6654	1.03032	0.18474	5.57712	2.4453e-08	7.6238e-08
RRN3	85.0011	-0.673742	0.1038	-6.49078	8.53936e-11	3.21683e-10
CTTN	24.9429	4.09089	1.05268	3.88616	0.000101844	0.000227069
WNT11	2.62232	1.38163	0.906195	1.52464	0.127348	0.189456
MTIF2	64.1795	-0.0334884	0.11603	-0.288618	0.772874	0.820446
DDHD2	93.1967	-0.432353	0.150133	-2.8798	0.00397931	0.00733973
TTC39A	1.82004	0.219249	0.742693	0.295207	0.767835	0.816314
EPS15	109.203	-0.0523828	0.100985	-0.518721	0.603956	0.679798
ORC1	2.81243	0.677484	0.233209	2.90505	0.00367192	0.00680764
MGST2	34.1772	-0.210749	0.687339	-0.306615	0.759136	0.809114
CHERP	14.859	-0.136871	0.171954	-0.79597	0.426049	0.521181
ATG16L1	41.5389	-0.352786	0.101921	-3.46136	0.000537447	0.00109859
USP40	23.2409	0.917045	0.0951433	9.63857	5.49481e-22	4.35467e-21
POMGNT1	20.7282	1.45078	0.119964	12.0934	1.14399e-33	1.79629e-32
RAD54L	5.06487	0.351702	0.280799	1.2525	0.210387	0.293693
MAST2	10.2551	1.31018	0.171241	7.6511	1.99265e-14	9.67902e-14
DNAJA1	372.732	-0.442694	0.107889	-4.10322	4.07433e-05	9.44616e-05
B4GALT1	461.556	-2.46274	0.289518	-8.50634	1.79505e-17	1.05862e-16
CHMP5	121.09	0.570368	0.156893	3.6354	0.000277545	0.000586385
NFX1	84.3285	-1.62734	0.176473	-9.22143	2.93169e-20	2.06667e-19
AQP6	2.30475	0.337943	0.920643	0.367073	0.713565	0.771753
DIMT1	89.2356	0.214246	0.101284	2.11529	0.0344049	0.0561629
FOLH1	0.644035	0.666072	0.63912	1.04217	0.297332	0.390478
EIF2AK1	104.994	0.45889	0.0984146	4.66282	3.11906e-06	8.09949e-06
EPDR1	12.0274	3.17526	1.02891	3.08604	0.00202843	0.00388349
SNX10	271.254	-6.79803	0.322606	-21.0723	1.42936e-98	4.91214e-96
SEPHS1	35.917	0.456699	0.119841	3.81087	0.000138479	0.000303558
MRPL28	30.2778	2.11439	0.218193	9.69043	3.31122e-22	2.66041e-21
HBQ1	1.58128	0.584782	0.821454	0.711886	0.476535	0.568958
ITPKC	14.8346	0.516211	0.171341	3.01278	0.00258869	0.00488622
CEACAM6	2.97367	-0.797932	0.995473	-0.801561	0.422807	0.518051
FAT2	2.66686	-0.517421	0.949968	-0.544672	0.585979	0.664362
RBM22	111.043	-0.779161	0.0719591	-10.8278	2.54066e-27	2.70164e-26
TMED2	249.535	1.09149	0.0975183	11.1927	4.42733e-29	5.26302e-28
HSD17B2	5.02792	-1.62124	0.980832	-1.65292	0.0983476	0.149549
TXLNG	38.9414	-1.40493	0.160644	-8.74562	2.218e-18	1.38531e-17
PPEF1	1.15242	0.00975183	0.30947	0.0315114	0.974862	0.982398
LAT2	221.251	-6.10737	0.310866	-19.6463	6.22083e-86	1.30646e-83
HUWE1	68.2683	0.463812	0.171213	2.70898	0.00674899	0.0120928
ZW10	28.2946	0.34122	0.157585	2.16531	0.030364	0.0500145
ALG9	19.1446	1.13303	0.137494	8.2406	1.71355e-16	9.57172e-16
MYBPC2	5.63704	-0.670441	0.117921	-5.68551	1.30422e-08	4.16145e-08
NOX4	5.21688	0.760869	1.05244	0.72296	0.469705	0.562834
ACOX3	17.6539	1.17105	0.218581	5.35749	8.43871e-08	2.51779e-07
MTMR2	33.6121	0.599593	0.118338	5.0668	4.04559e-07	1.13938e-06
PPP1R15A	667.13	-2.85899	0.222398	-12.8553	8.03345e-38	1.63271e-36
HSD17B14	6.94681	0.923023	0.444981	2.0743	0.0380518	0.0617427
TRIP6	28.4201	2.707	0.380038	7.12297	1.05627e-12	4.57384e-12
ACHE	1.01702	0.525892	0.762962	0.689277	0.490649	0.581435
FTL	3548.46	1.23693	0.189872	6.51454	7.29139e-11	2.75909e-10
SRRT	78.7971	0.0347005	0.0840526	0.412842	0.679722	0.743495
BAX	51.6298	1.52226	0.140777	10.8133	2.97802e-27	3.16004e-26
NLK	27.7013	-1.11812	0.146644	-7.62473	2.44544e-14	1.18101e-13
PIGS	38.8363	1.21088	0.187953	6.44249	1.17531e-10	4.37084e-10
ADAMTS2	5.43317	5.28011	0.91852	5.7485	9.00379e-09	2.91098e-08
TMPRSS11E	2.10784	-0.60069	0.903449	-0.664886	0.506123	0.595016
ATXN7L3	125.927	-0.954005	0.149796	-6.36868	1.90667e-10	6.98928e-10
PGS1	40.603	0.144719	0.236656	0.611515	0.540859	0.625956
PSMC5	105.608	0.76764	0.227365	3.37624	0.000734835	0.00147857
UIMC1	69.5643	-0.282973	0.109853	-2.57593	0.00999704	0.0175386
CETP	1.59438	-0.329476	0.488488	-0.674482	0.500005	0.589837
MMP2	58.3672	4.90337	1.24977	3.92341	8.7306e-05	0.000195927
MT3	2.55654	0.355578	0.949733	0.374398	0.708109	0.767219
LPCAT2	19.7645	0.0330562	0.992822	0.0332952	0.973439	0.981488
GNAO1	1.71254	0.210798	0.796574	0.264631	0.791294	0.835497
OGFOD1	34.1311	1.62204	0.191681	8.46219	2.62397e-17	1.53252e-16
SH3BP2	149.464	-2.15881	0.207799	-10.3889	2.78415e-25	2.63779e-24
NOP14	39.1364	0.0509347	0.0967828	0.526279	0.598695	0.675091
ADD1	139.04	0.898539	0.0707666	12.6972	6.1273e-37	1.1728e-35
L2HGDH	5.72926	-0.342775	0.181112	-1.89262	0.0584083	0.0922071
TXNDC16	13.5568	0.0751969	0.175011	0.42967	0.667436	0.734224
NID2	24.2255	4.73236	0.354845	13.3364	1.42181e-40	3.34879e-39
GMCL1	53.8208	-0.658046	0.117115	-5.61879	1.92298e-08	6.04269e-08
SF3B2	104.377	1.05471	0.177875	5.9295	3.0385e-09	1.01829e-08
GNAS	476.855	1.21099	0.183946	6.58342	4.59749e-11	1.77253e-10
DNM1L	87.2755	0.372254	0.0862714	4.31492	1.59663e-05	3.85789e-05
PTHLH	2.0668	-0.256032	0.918423	-0.278774	0.780419	0.826846
PHACTR3	0.803383	0.418993	0.688604	0.608466	0.542878	0.627541
ERGIC2	86.3223	0.824688	0.103055	8.00238	1.22038e-15	6.43647e-15
TFAP2C	1.24678	2.63096	0.754041	3.48915	0.000484566	0.000995817
AURKA	12.1003	2.36591	0.480115	4.92779	8.31654e-07	2.28271e-06
CASS4	4.22192	0.677043	0.82748	0.818199	0.413244	0.508807
PIR	27.0441	0.24474	1.0661	0.229566	0.818429	0.857324
RFX2	6.73106	0.728655	0.504276	1.44495	0.148471	0.217732
SULT2B1	2.93106	0.124254	0.865409	0.143578	0.885834	0.911576
ALG6	45.004	-0.589549	0.142105	-4.14869	3.34383e-05	7.81848e-05
CNOT3	20.519	-1.01931	0.173994	-5.85834	4.67527e-09	1.54558e-08
GP6	1.68681	-0.22177	0.154226	-1.43796	0.150445	0.22029
PTPN4	37.9781	-0.92615	0.222097	-4.17002	3.04573e-05	7.15797e-05
DDX18	77.7381	-0.217987	0.0989564	-2.20286	0.0276046	0.0457536
KHSRP	51.9859	1.27268	0.111214	11.4435	2.53387e-30	3.25251e-29
GNA11	15.7817	2.78925	0.408495	6.8281	8.60477e-12	3.49578e-11
ASAP3	7.01081	3.32461	0.43415	7.65775	1.89213e-14	9.2026e-14
EDEM2	63.4983	-0.494819	0.0989342	-5.0015	5.68866e-07	1.58325e-06
DNMT3B	2.83998	0.503221	0.728919	0.690365	0.489964	0.580805
TPX2	12.0579	2.37782	0.733257	3.24281	0.00118355	0.00232997
PDRG1	88.2659	-1.37058	0.151227	-9.06307	1.26826e-19	8.59585e-19
EPB41L1	3.55947	2.76402	0.850993	3.248	0.00116221	0.00228945
SLC15A1	1.54589	-0.179034	0.795603	-0.22503	0.821956	0.859946
DOCK9	24.3368	-0.25215	0.25597	-0.985078	0.324586	0.419537
ANKRD10	262.513	-1.84339	0.182563	-10.0973	5.67931e-24	5.00156e-23
TGDS	29.0124	-0.0732509	0.118079	-0.620355	0.535024	0.621025
DOCK3	3.1862	-1.06416	0.909162	-1.17048	0.241808	0.329809
C3orf18	19.0866	0.302183	0.158449	1.90714	0.0565025	0.0893977
COQ9	41.3679	0.799229	0.252502	3.16524	0.00154954	0.00300933
TMEM40	4.58125	-1.1093	0.943813	-1.17534	0.239858	0.327484
KIF9	7.31223	0.645567	0.331283	1.94868	0.0513331	0.0817491
ARHGAP28	1.5316	4.18692	0.601663	6.95892	3.42901e-12	1.42956e-11
CRLS1	24.1642	1.10331	0.101642	10.8549	1.89098e-27	2.0279e-26
PPP1R13B	10.2417	-0.378316	0.199424	-1.89705	0.0578216	0.0913701
ATRN	34.8567	0.325951	0.111803	2.9154	0.0035523	0.00659637
SMOX	6.43787	2.0578	0.850498	2.41952	0.0155408	0.026622
SIGLEC1	6.39697	-1.65767	1.06532	-1.55603	0.119702	0.179138
FKBP1A	122.896	0.910371	0.188311	4.83441	1.33544e-06	3.59437e-06
NSFL1C	49.6198	0.315635	0.146018	2.16162	0.0306476	0.0504432
SLC4A11	2.64575	-0.00727197	0.857715	-0.00847831	0.993235	0.99554
C20orf194	19.9641	0.241112	0.187144	1.28837	0.197616	0.278745
ZNF343	21.9046	-0.748269	0.138929	-5.38597	7.20543e-08	2.1665e-07
EBF4	3.0558	0.178026	0.65387	0.272266	0.785418	0.830685
CPXM1	2.32149	3.35879	0.809283	4.15032	3.32008e-05	7.76774e-05
MAVS	65.4587	-0.885915	0.164129	-5.39766	6.75151e-08	2.03609e-07
F11	3.14406	0.597365	0.972742	0.614105	0.539146	0.624707
XRN2	120.046	-0.174235	0.0715964	-2.43357	0.0149506	0.025643
DYNLL1	316.247	1.44731	0.409861	3.53122	0.000413645	0.000856812
TESC	9.26869	-1.63261	0.867282	-1.88244	0.0597757	0.0941922
SNX5	111.661	0.374566	0.121098	3.09308	0.00198091	0.00379589
SIRPG	6.92473	-2.25134	1.0437	-2.15706	0.0310006	0.0509799
MAPKAPK5	45.2859	-0.0708574	0.0969299	-0.731017	0.464769	0.558336
P2RX7	17.1906	-2.20363	0.294697	-7.4776	7.5693e-14	3.55562e-13
ESF1	32.9613	-0.676735	0.119066	-5.68369	1.31817e-08	4.20507e-08
RBBP9	31.3414	-0.638116	0.140777	-4.53282	5.82018e-06	1.47243e-05
ANAPC5	100.227	0.94062	0.136416	6.89523	5.3776e-12	2.21807e-11
SLC23A2	97.2124	-2.94058	0.23305	-12.6178	1.68463e-36	3.12556e-35
DZANK1	4.40143	-0.162144	0.0935128	-1.73393	0.0829312	0.127855
KDM2B	55.2042	-0.373056	0.214386	-1.74011	0.0818397	0.126301
LHX5	2.04517	0.618457	0.906408	0.682316	0.495039	0.585353
TASP1	14.7847	-0.755464	0.14031	-5.38423	7.27544e-08	2.18625e-07
PXN	32.1153	1.52563	0.476707	3.20036	0.00137258	0.00268254
SIRT4	2.86616	-0.0252851	0.115199	-0.219491	0.826268	0.86336
RPH3A	3.84291	-0.28753	0.904219	-0.317987	0.750495	0.802052
KIF16B	12.8781	-0.179112	0.0637798	-2.80829	0.00498054	0.00906703
TRMT6	25.4063	-0.291843	0.13024	-2.24081	0.0250385	0.0417335
CHGB	0.822253	0.689549	0.660087	1.04463	0.296193	0.389319
PEBP1	242.654	0.547845	0.110412	4.96184	6.9829e-07	1.92785e-06
BRAP	44.1017	-0.711094	0.0966014	-7.36111	1.82384e-13	8.32427e-13
ERP29	267.47	-0.263307	0.123729	-2.12809	0.0333296	0.0545725
NOS1	1.17509	0.437871	0.799799	0.547477	0.584051	0.662722
FUS	266.529	-1.29342	0.14778	-8.75233	2.08987e-18	1.30691e-17
IGBP1	179.047	-0.0183055	0.103794	-0.176363	0.860009	0.890698
FXYD5	293.346	-0.828358	0.166518	-4.97459	6.53857e-07	1.80815e-06
ZNF302	32.0078	-0.76209	0.150767	-5.05474	4.30985e-07	1.21087e-06
GRAMD1A	46.3176	0.191375	0.239964	0.797517	0.425151	0.52038
FXYD3	15.1896	-1.59794	1.14673	-1.39347	0.163477	0.237094
HEPH	3.81017	3.60261	0.974644	3.69633	0.000218736	0.000468552
CMTM1	1.94791	0.253741	0.410893	0.617535	0.536882	0.622513
KCNH4	2.39066	0.324542	0.483521	0.671205	0.50209	0.591562
GANAB	202.645	0.886978	0.0926257	9.57594	1.0094e-21	7.79922e-21
GMIP	68.398	-3.54405	0.21598	-16.4092	1.64402e-60	1.08084e-58
RBM41	31.961	-1.10217	0.147671	-7.46366	8.41501e-14	3.93698e-13
BIRC5	6.53738	2.81706	0.879734	3.20217	0.00136397	0.00266743
LAG3	2.15188	-0.535462	0.881073	-0.607739	0.543361	0.627907
MLF2	131.882	1.15769	0.120367	9.61807	6.7076e-22	5.27434e-21
OTUB2	12.8192	-2.31226	0.283409	-8.15874	3.38538e-16	1.84536e-15
DDX24	254.727	-0.463753	0.11396	-4.06942	4.71295e-05	0.000108685
ZBTB25	153.511	-3.83723	0.277985	-13.8038	2.41923e-43	6.61504e-42
NECAP1	110.553	-0.844627	0.0957501	-8.82116	1.1328e-18	7.19708e-18
ARHGAP4	82.9229	-3.78187	0.239266	-15.8061	2.82336e-56	1.52472e-54
ANKRD24	2.11424	0.452682	0.444292	1.01888	0.308259	0.40245
DHX32	36.9747	0.737142	0.189865	3.88244	0.000103411	0.000230326
RCOR1	89.5013	-2.16084	0.186594	-11.5804	5.17852e-31	6.91736e-30
LTBP4	12.2131	2.49789	0.317802	7.85989	3.84463e-15	1.96534e-14
BLVRB	69.7738	0.984092	0.465088	2.11593	0.034351	0.0560869
SLC9A1	21.8191	0.74543	0.283448	2.62987	0.00854183	0.0151083
SPTLC1	52.4268	1.24933	0.0851901	14.6653	1.07617e-48	3.86526e-47
PAPOLA	179.881	-0.630181	0.0710038	-8.87531	6.97381e-19	4.5103e-18
CCNK	51.6312	-0.283379	0.0950247	-2.98216	0.00286219	0.0053683
PCBP4	13.2988	2.3661	0.250735	9.43664	3.84922e-21	2.87286e-20
RGS1	186.148	-6.77754	0.374033	-18.1202	2.20879e-73	2.65072e-71
YPEL3	114.326	-0.355679	0.168703	-2.10832	0.0350036	0.0570846
MRPS33	39.4038	0.977548	0.268534	3.64031	0.000272309	0.000575967
NDUFB2	152.438	1.52197	0.269707	5.64305	1.67062e-08	5.28482e-08
NUDC	95.5416	0.555952	0.144344	3.85159	0.000117355	0.000259434
MAEA	53.7184	1.17599	0.28662	4.10296	4.07897e-05	9.45549e-05
ICAM1	49.8345	0.151879	0.408107	0.372155	0.709778	0.768312
STRN4	23.2891	1.73417	0.186728	9.28711	1.5853e-20	1.13716e-19
IRAK3	73.7764	-2.47619	0.282854	-8.7543	2.0538e-18	1.28541e-17
LYZ	405.874	-7.70239	0.700623	-10.9936	4.10111e-28	4.56985e-27
MUL1	63.3368	-0.254469	0.0829032	-3.06947	0.00214439	0.00409153
TFAP4	7.10373	0.640258	0.303	2.11307	0.0345952	0.0564552
PDCD7	33.1932	-0.0793738	0.129299	-0.613875	0.539298	0.624835
SPG21	196.805	0.215459	0.171035	1.25973	0.207766	0.290684
DNAJB11	105.881	0.527555	0.155536	3.39185	0.000694214	0.00140094
CHRD	1.53562	1.06577	0.830334	1.28354	0.199303	0.280498
FLT3LG	10.2226	-0.912025	0.384589	-2.37142	0.0177197	0.0301055
RAB11FIP3	23.4564	0.0623252	0.11142	0.55937	0.575909	0.656192
GNPTG	46.6781	1.07402	0.214786	5.00044	5.72009e-07	1.59083e-06
ZNF268	18.61	0.380285	0.108441	3.50683	0.000453479	0.000935224
GOLGA3	62.5598	0.914277	0.0969045	9.43483	3.91647e-21	2.9216e-20
PABPC4	217.646	1.01165	0.216547	4.67173	2.98672e-06	7.76918e-06
CD209	6.06627	-1.45514	1.09319	-1.3311	0.183157	0.261621
CERS4	27.4625	-1.22563	0.189764	-6.45871	1.05602e-10	3.94955e-10
MCOLN1	20.8932	0.22067	0.394658	0.559141	0.576066	0.656253
USP48	85.518	-0.802342	0.146334	-5.48293	4.18327e-08	1.28151e-07
EFNB1	9.00218	2.23108	0.321129	6.94762	3.71508e-12	1.54541e-11
PDPR	81.11	-1.30301	0.145818	-8.93582	4.0416e-19	2.6652e-18
AARS	71.1256	1.91531	0.239827	7.9862	1.39161e-15	7.30899e-15
GLG1	95.0574	1.27173	0.0965757	13.1682	1.33734e-39	2.987e-38
KIF4A	4.93857	1.47927	0.965489	1.53214	0.125487	0.186963
TNRC6A	51.0973	0.00467391	0.079709	0.0586372	0.953241	0.964983
PLEKHG2	32.0116	-0.496573	0.144071	-3.44673	0.000567409	0.00115646
DLL3	1.40531	0.693377	0.830935	0.834453	0.404026	0.499859
NAT14	6.67726	1.97519	0.262507	7.52431	5.29991e-14	2.50829e-13
PITPNM2	15.1939	-1.57731	0.191028	-8.25699	1.49396e-16	8.37603e-16
EXOC1	79.4112	0.270801	0.154025	1.75816	0.0787194	0.121875
RBM27	70.0544	-1.47805	0.139173	-10.6203	2.39828e-26	2.42085e-25
POU4F3	0.7759	0.633978	0.732439	0.865571	0.386726	0.483439
OSBPL8	174.533	0.536717	0.122934	4.36589	1.26606e-05	3.09025e-05
DTX2	13.7105	-0.241018	0.289079	-0.833747	0.404424	0.500065
NLRC4	7.24931	-2.02023	0.437185	-4.621	3.81898e-06	9.82757e-06
PUS7	15.9599	1.58514	0.21147	7.4958	6.58927e-14	3.10201e-13
LAMB4	0.678543	0.766615	0.69249	1.10704	0.268276	0.359277
NRCAM	4.56341	1.75524	0.723859	2.42484	0.0153151	0.0262413
LAMB1	44.1017	3.79992	0.520568	7.29956	2.88709e-13	1.30238e-12
SLC26A4	1.41858	0.0136073	0.144781	0.0939851	0.925121	0.942765
SLC26A3	0.464472	0.862321	0.671059	1.28502	0.198787	0.280005
DLD	75.5044	-0.282028	0.098088	-2.87525	0.00403707	0.0074363
WDR7	34.1124	-0.328687	0.160282	-2.05068	0.0402977	0.0651563
TXNL1	154.781	0.729313	0.267358	2.72786	0.00637472	0.011448
IL5RA	1.19472	0.21991	0.713351	0.308278	0.757871	0.808188
ABCC6	1.275	0.58918	0.689797	0.854135	0.39303	0.489781
CMTM6	402.864	-1.05932	0.128582	-8.23844	1.74466e-16	9.73109e-16
ITGA6	38.0612	0.0670184	0.370681	0.180798	0.856526	0.888491
RAPGEF4	1.41606	1.87158	0.475672	3.9346	8.33345e-05	0.000187403
SMPX	0.709227	0.748854	0.717643	1.04349	0.296721	0.38981
FH	47.6895	1.20539	0.133548	9.02591	1.78209e-19	1.19711e-18
SEL1L3	279.671	-2.22646	0.230417	-9.66275	4.34045e-22	3.45795e-21
TF	1.32538	0.488638	0.749677	0.651799	0.514531	0.602278
CDV3	833.564	-2.20579	0.23469	-9.39874	5.52187e-21	4.07895e-20
MYO15A	1.51156	0.204857	0.714106	0.286872	0.77421	0.821393
ALKBH5	63.4325	1.08157	0.0773934	13.9749	2.21683e-44	6.30087e-43
APOH	0.973903	0.478391	0.746146	0.641149	0.521426	0.608612
NLRP1	115.712	-2.06843	0.218694	-9.4581	3.13595e-21	2.35797e-20
PITPNM3	1.18737	1.01736	0.423091	2.40459	0.0161908	0.0276791
SPAG7	62.9798	0.838495	0.221556	3.78458	0.000153968	0.000335856
ORC6	11.9474	1.05017	0.245869	4.27125	1.9438e-05	4.65509e-05
ZFHX4	1.2964	2.99248	0.691302	4.32876	1.4995e-05	3.63015e-05
SLC17A6	0.547756	0.950888	0.695353	1.36749	0.171472	0.247077
ZC3HC1	32.5031	0.553636	0.160665	3.44591	0.000569142	0.00115968
ESR1	12.0859	-1.58915	0.181351	-8.76288	1.9033e-18	1.19369e-17
RGS17	5.03499	0.0114108	0.226693	0.0503358	0.959855	0.97012
ANGPT2	18.4242	0.13805	0.398173	0.346708	0.728811	0.78392
TMEM101	20.6732	1.44435	0.148067	9.75469	1.76143e-22	1.43971e-21
CD200	153.561	-4.15145	0.351449	-11.8124	3.36839e-32	4.82324e-31
CCDC80	33.0944	5.68401	0.75226	7.55592	4.15923e-14	1.98271e-13
CMA1	0.806859	0.633577	0.686357	0.9231	0.355955	0.452792
PSME1	331.722	-0.478558	0.127099	-3.76522	0.000166402	0.000361725
PPP2R3C	68.806	0.185384	0.160683	1.15372	0.248613	0.337161
HAUS4	37.8377	0.576155	0.256354	2.24749	0.0246085	0.0410711
CEBPE	2.96682	-0.12506	0.836802	-0.14945	0.881199	0.907788
SLC7A8	10.8594	0.70712	1.00479	0.70375	0.481588	0.573755
OSGEP	128.205	-1.52188	0.166167	-9.15878	5.24867e-20	3.64897e-19
SLC22A17	2.65354	3.32325	0.77164	4.30673	1.65683e-05	3.99824e-05
RNF31	24.7005	1.26628	0.171591	7.37967	1.58685e-13	7.26014e-13
SCFD1	56.3198	0.986147	0.118583	8.31613	9.08852e-17	5.17423e-16
G2E3	38.8445	-0.665127	0.113858	-5.84173	5.16607e-09	1.69928e-08
HECTD1	102.11	0.92612	0.186921	4.95462	7.24725e-07	1.99755e-06
HNRNPC	337.127	1.02439	0.185866	5.51142	3.55956e-08	1.09756e-07
RPGRIP1	4.5979	-0.578272	0.379158	-1.52515	0.127222	0.189287
SUPT16H	66.6917	0.463096	0.10631	4.35607	1.32417e-05	3.21961e-05
TOX4	52.0005	0.104776	0.100236	1.0453	0.295886	0.388951
GEMIN2	16.2178	0.770263	0.130702	5.89327	3.78637e-09	1.26026e-08
TGM1	5.18165	-0.306174	0.410408	-0.746024	0.455653	0.549831
DAZL	7.16585	-2.0217	0.284577	-7.10424	1.20986e-12	5.21057e-12
TBL1Y	1.07724	0.637631	0.790197	0.806927	0.419709	0.515089
SEMA6A	6.63975	-0.634627	0.169262	-3.74938	0.000177275	0.000384037
TRPM7	80.8156	-0.732039	0.191768	-3.81732	0.00013491	0.000296036
TYRO3	3.70506	1.97018	0.798541	2.46722	0.0136167	0.0234695
WDR76	9.37541	0.0608719	0.17214	0.353619	0.723624	0.779728
CAPN3	14.2364	-1.14232	0.181215	-6.30369	2.9065e-10	1.05016e-09
SNAP23	118.249	-0.486859	0.124505	-3.91034	9.21663e-05	0.000206497
TBX15	2.14638	3.6819	0.832914	4.42051	9.84703e-06	2.43455e-05
PHGDH	18.5925	4.36003	0.669778	6.50966	7.53201e-11	2.84729e-10
COL9A3	4.07178	2.45386	0.413726	5.93111	3.00887e-09	1.0088e-08
EZR	1000.06	-3.47133	0.251563	-13.799	2.5825e-43	7.03604e-42
MYL6	839.455	1.9295	0.284326	6.78623	1.15099e-11	4.63492e-11
TEKT2	1.3549	0.316402	0.602708	0.524968	0.599606	0.675679
CLSPN	1.39631	2.06738	0.391775	5.27695	1.31353e-07	3.85592e-07
UNC13D	28.7598	-2.60812	0.284578	-9.16486	4.96118e-20	3.45387e-19
MFSD11	31.8627	0.309374	0.0965531	3.20419	0.00135444	0.00264982
DPYSL2	150.482	2.53527	0.457662	5.53961	3.03145e-08	9.40472e-08
TGFB2	4.10539	0.406997	0.249864	1.62888	0.103339	0.156635
GPATCH2	19.2775	-0.544565	0.189014	-2.88108	0.00396312	0.00731256
NUP50	39.6362	0.314069	0.140809	2.23046	0.0257171	0.0428127
CDC45	4.57045	1.90092	0.858425	2.21443	0.0267995	0.0444922
COMT	61.6776	2.83029	0.290599	9.7395	2.04559e-22	1.66477e-21
VNN3	9.78155	-2.67049	0.535601	-4.98596	6.16538e-07	1.7087e-06
ECHDC1	79.6252	0.537147	0.0983171	5.46341	4.67062e-08	1.42503e-07
LRRFIP2	30.2725	1.63665	0.139649	11.7197	1.01014e-31	1.41037e-30
SEC22C	114.795	-0.606228	0.183191	-3.30927	0.000935407	0.00186281
XYLB	0.872249	1.52215	0.435373	3.4962	0.000471939	0.000971306
HDAC6	35.0151	0.102711	0.111399	0.922014	0.356521	0.453183
GABRP	0.976223	0.251306	0.674219	0.372737	0.709344	0.768008
CDC6	3.34357	1.80345	0.315577	5.71477	1.09855e-08	3.53129e-08
UPRT	33.8296	-0.283669	0.109369	-2.59368	0.00949539	0.0166992
CDC23	45.0518	0.0185678	0.10155	0.182844	0.854921	0.887069
AAAS	36.4161	0.813063	0.122988	6.61094	3.81896e-11	1.48144e-10
CBX5	525.552	-3.48149	0.30819	-11.2966	1.36446e-29	1.67876e-28
FMO2	1.62415	4.7612	0.747668	6.36806	1.91429e-10	7.01043e-10
MSH2	33.4479	-0.186316	0.134026	-1.39015	0.164483	0.238438
MAP3K1	223.78	-4.48681	0.230187	-19.4921	1.28202e-84	2.48532e-82
DHPS	71.5915	0.373408	0.102809	3.63205	0.000281183	0.00059369
HOOK2	13.2494	0.886701	0.228464	3.88114	0.000103966	0.000231527
ARCN1	179.011	0.668481	0.116676	5.72937	1.00804e-08	3.25071e-08
EPB41L4B	1.13653	0.668045	0.765191	0.873044	0.382639	0.479242
TMEM38B	69.2703	-1.56693	0.168011	-9.32636	1.09568e-20	7.91201e-20
PSMD5	60.9501	0.323032	0.130577	2.47388	0.0133656	0.0230787
PTGS1	90.5543	0.662596	0.211167	3.13778	0.00170233	0.00329126
NUP188	37.619	0.0446452	0.107043	0.417076	0.676623	0.741231
CRAT	15.5019	2.34313	0.228101	10.2723	9.3912e-25	8.65352e-24
SH2D3C	41.4959	-3.68605	0.24605	-14.9809	9.78796e-51	3.87444e-49
NANS	57.9748	1.57736	0.333788	4.72563	2.29404e-06	6.04113e-06
TBC1D2	15.5294	1.13567	0.372679	3.04731	0.00230898	0.00438509
PDE6C	2.26212	-0.442631	0.165447	-2.67536	0.0074649	0.0132796
CWF19L1	55.2024	-0.979025	0.115283	-8.49235	2.02506e-17	1.19102e-16
SEMA4G	2.61643	-0.111254	0.353615	-0.314618	0.753052	0.804216
BTAF1	235.703	-2.43661	0.184476	-13.2083	7.85644e-40	1.7784e-38
IKZF5	174.818	-4.43512	0.282143	-15.7194	1.11389e-55	5.74849e-54
BLNK	188.35	-6.96843	0.410596	-16.9715	1.33406e-64	1.05064e-62
TLL2	0.704016	0.792518	0.605107	1.30971	0.190292	0.270286
CYP26A1	2.87266	0.2155	0.841118	0.256207	0.797791	0.840772
TDRD1	0.784559	0.532155	0.531423	1.00138	0.316645	0.411551
SORBS1	1.05136	1.0699	0.666721	1.60471	0.108557	0.163854
CRTAC1	1.33809	0.309056	0.827069	0.373677	0.708645	0.767635
BAMBI	8.62631	3.66611	0.349582	10.4871	9.90172e-26	9.69087e-25
IL11	2.07052	2.09115	0.483523	4.32482	1.52657e-05	3.69332e-05
MYO3A	1.00059	0.398707	0.443204	0.8996	0.368333	0.465118
WAC	164.523	-0.69862	0.0704402	-9.91792	3.4793e-23	2.94407e-22
CREM	23.2677	0.224379	0.2431	0.922992	0.356011	0.452792
NUBP2	29.4727	1.94465	0.362043	5.37134	7.81555e-08	2.34203e-07
HIVEP1	27.286	-0.849876	0.137433	-6.18391	6.25321e-10	2.20664e-09
TREM2	49.3715	-3.6696	0.828117	-4.43125	9.36863e-06	2.3212e-05
KCNK16	3.15911	0.519557	0.973725	0.533576	0.593635	0.670643
CRISP3	1.92516	-0.763697	0.913408	-0.836096	0.403101	0.499015
FKBP5	80.7681	0.154903	0.214841	0.721014	0.470901	0.563821
SRPK1	44.4656	0.418615	0.17837	2.3469	0.0189304	0.0320223
BRPF3	54.495	-1.65737	0.185409	-8.93899	3.92749e-19	2.59561e-18
MRPS18A	25.2174	1.32824	0.204064	6.50893	7.56863e-11	2.86042e-10
PGC	1.38481	0.502084	0.837321	0.599632	0.548751	0.632396
TMEM14A	52.8082	1.21231	0.218899	5.53822	3.05562e-08	9.47581e-08
EFHC1	50.7466	-1.78069	0.208764	-8.52972	1.46706e-17	8.71306e-17
NCR2	2.96629	0.114658	0.968078	0.118439	0.90572	0.927495
HSP90AB1	963.801	-0.165845	0.144006	-1.15165	0.249463	0.338065
MLN	2.96072	0.240843	0.350664	0.686821	0.492196	0.582765
CDC5L	83.6473	-0.816771	0.100054	-8.16329	3.26015e-16	1.78031e-15
ITPR3	55.954	-0.389764	0.175827	-2.21675	0.0266401	0.0442421
ZNF184	25.3058	-0.872741	0.132953	-6.56427	5.2287e-11	2.00059e-10
DSP	64.2914	1.03833	0.476666	2.17831	0.0293829	0.0484876
SIRT1	132.64	-1.75547	0.165297	-10.6201	2.40427e-26	2.42367e-25
HNRNPH3	237.053	-1.61611	0.131113	-12.3261	6.5536e-35	1.11345e-33
IFT74	17.7581	-0.624705	0.232054	-2.69206	0.0071012	0.0126714
JAK2	69.1069	-2.24555	0.180757	-12.423	1.96062e-35	3.44727e-34
IL12RB1	13.4762	-1.4246	0.205804	-6.9221	4.44987e-12	1.84448e-11
ABL1	46.1766	1.28395	0.149285	8.60067	7.92546e-18	4.80324e-17
ACOT7	23.7464	1.49083	0.492841	3.02498	0.00248649	0.00469978
SH3GLB1	273.702	-0.505555	0.107832	-4.68836	2.75397e-06	7.19342e-06
CDC7	20.7244	-1.50082	0.208887	-7.18484	6.7284e-13	2.95585e-12
PCSK5	5.42587	1.70097	0.821852	2.06968	0.0384824	0.0623813
SCD	53.7754	3.27704	0.346822	9.44877	3.42823e-21	2.56625e-20
TMED1	18.3928	2.20329	0.325846	6.76176	1.36322e-11	5.45612e-11
ABLIM1	284.59	-3.57703	0.26367	-13.5663	6.3426e-42	1.59844e-40
ERMP1	28.343	-0.412547	0.222055	-1.85786	0.0631892	0.0992607
RAB18	135.361	0.106164	0.0801724	1.3242	0.185438	0.264404
NRP1	26.8154	3.47277	1.03756	3.34706	0.000816741	0.00163684
PRTFDC1	3.98709	3.63349	0.656892	5.53133	3.17815e-08	9.84166e-08
PALMD	5.59003	-0.200537	1.05587	-0.189926	0.849368	0.882761
TSPAN15	5.1322	-0.693607	0.917956	-0.7556	0.449889	0.544048
H2AFY2	9.43311	1.22208	0.489434	2.49692	0.0125276	0.0217062
MAST3	39.2846	-1.94978	0.182274	-10.697	1.05176e-26	1.07968e-25
MZF1	32.6418	-0.201359	0.100309	-2.00739	0.0447079	0.0717577
OCEL1	15.5397	0.5054	0.249244	2.02773	0.0425876	0.0685874
MYO9B	87.6313	-0.364419	0.134584	-2.70774	0.00677434	0.0121354
KCNK6	18.1386	-0.000497452	0.375665	-0.00132419	0.998943	0.999468
CATSPERG	2.42198	-0.130086	0.118945	-1.09367	0.274102	0.365848
PSMD8	139.722	1.68178	0.184148	9.13277	6.67712e-20	4.59976e-19
FBXL19	10.7977	1.02189	0.203921	5.01119	5.40951e-07	1.50868e-06
STX1B	3.00075	0.271169	0.371149	0.73062	0.465011	0.558582
HSD3B7	21.0618	1.48769	0.619189	2.40264	0.0162773	0.0278143
SETD1A	21.1049	-1.15624	0.156056	-7.40917	1.27091e-13	5.86611e-13
BCL7C	30.5867	1.65035	0.237219	6.95709	3.47363e-12	1.44696e-11
MAGEB2	0.610663	0.838934	0.695178	1.20679	0.227513	0.313232
CIRBP	235.57	0.386447	0.166497	2.32105	0.0202843	0.0342092
PCDH11Y	0.409013	0.901168	0.683772	1.31794	0.187525	0.266801
IGFALS	4.21952	0.631704	0.956197	0.660642	0.508842	0.597283
HNRNPM	182.111	0.0561788	0.1654	0.339654	0.734117	0.788562
44257	41.6176	0.854093	0.16262	5.25209	1.50384e-07	4.39412e-07
NDUFB7	69.59	2.53385	0.310782	8.15313	3.54611e-16	1.9295e-15
TIMM13	45.2649	1.17233	0.184314	6.36051	2.01091e-10	7.35177e-10
CDC34	22.248	1.86789	0.219549	8.50783	1.77214e-17	1.04649e-16
MTAP	44.6724	-0.490904	0.188959	-2.59793	0.00937865	0.0165093
POLR2E	77.3292	1.97972	0.339925	5.82398	5.74622e-09	1.88356e-08
HCN2	1.52265	0.937984	0.82116	1.14227	0.253343	0.34236
CDHR5	1.20645	0.342172	0.521364	0.656302	0.51163	0.599717
IZUMO4	6.69056	-0.34943	0.20289	-1.72227	0.085021	0.130877
RASSF7	21.9561	-0.0457011	0.265811	-0.171931	0.863492	0.893449
GADD45B	119.595	0.0326528	0.160855	0.202995	0.839139	0.873932
PALM	8.81173	3.64825	0.935459	3.89995	9.62113e-05	0.00021505
MADCAM1	1.94073	0.103007	0.768862	0.133973	0.893424	0.918012
MKNK2	163.073	0.0207459	0.151368	0.137056	0.890987	0.916192
ARVCF	9.84622	0.896342	0.826604	1.08437	0.278202	0.370121
TRMT2A	27.8888	0.814872	0.188958	4.31246	1.6145e-05	3.89921e-05
RANBP1	39.1989	2.9978	0.229082	13.0861	3.95155e-39	8.67219e-38
ZDHHC8	15.8137	0.523137	0.12847	4.07206	4.65986e-05	0.00010751
KLHL22	24.2959	0.328486	0.0916788	3.583	0.000339665	0.000709794
MED15	38.5039	0.584664	0.203174	2.87765	0.00400645	0.00738618
SERPIND1	1.31274	-0.0450906	0.486776	-0.0926309	0.926197	0.943607
SNAP29	59.4381	-1.09061	0.122208	-8.92427	4.48653e-19	2.94576e-18
CRKL	139.744	-1.63649	0.181802	-9.0015	2.22658e-19	1.48842e-18
LZTR1	31.5192	1.92582	0.160183	12.0226	2.70317e-33	4.11628e-32
MMP11	4.58757	2.33443	0.223298	10.4543	1.39979e-25	1.35768e-24
CECR2	3.28428	-0.470942	0.130186	-3.61744	0.000297526	0.000626849
SMARCB1	71.0004	0.929951	0.0991268	9.38143	6.50845e-21	4.78902e-20
P2RX6	2.08057	0.829122	0.460795	1.79933	0.0719663	0.112174
DERL3	32.2962	-2.72975	0.265215	-10.2926	7.60811e-25	7.05348e-24
SLC7A4	1.25997	0.569774	0.809732	0.703657	0.481647	0.573773
BCL2L13	42.9613	0.43811	0.0946258	4.62992	3.65811e-06	9.43124e-06
DDT	46.7382	2.11563	0.962506	2.19804	0.0279459	0.0462735
OSM	17.3755	-3.18756	0.484454	-6.57969	4.71416e-11	1.81566e-10
CABIN1	29.6165	0.66126	0.153659	4.30342	1.68182e-05	4.054e-05
TBC1D10A	25.8223	0.618881	0.298175	2.07557	0.0379341	0.0615783
SUSD2	2.72874	3.21943	0.667363	4.8241	1.40635e-06	3.77918e-06
SF3A1	116.799	-1.07807	0.093752	-11.4992	1.33159e-30	1.73578e-29
GGT5	7.83401	3.4062	1.00152	3.40102	0.000671358	0.00135717
RNF215	8.10422	1.00709	0.132756	7.58598	3.29994e-14	1.58357e-13
SEC14L2	4.43446	2.22047	0.459162	4.83593	1.32526e-06	3.56823e-06
SEC14L3	0.965429	0.488385	0.73188	0.667303	0.504579	0.593615
SPECC1L	23.7481	1.21302	0.148707	8.15711	3.43144e-16	1.86979e-15
PPIL2	39.5104	-0.199592	0.0714501	-2.79345	0.00521493	0.00946639
UPB1	4.08464	-0.668611	0.295956	-2.25916	0.0238737	0.0399065
YPEL1	35.2628	-3.64408	0.301516	-12.0859	1.25459e-33	1.96384e-32
SNRPD3	229.4	0.334154	0.152493	2.19127	0.0284324	0.0470224
PES1	33.7108	1.65107	0.16771	9.84477	7.2206e-23	6.02221e-22
MAPK1	370.99	-2.13876	0.18075	-11.8327	2.64417e-32	3.81924e-31
PRODH	2.57732	0.53134	0.867277	0.612654	0.540105	0.625336
PPM1F	40.5458	0.00773965	0.170909	0.0452852	0.96388	0.973277
SLC35E4	3.05401	1.9038	0.628188	3.03063	0.00244046	0.00461913
TOP3B	22.9748	-0.286952	0.163863	-1.75117	0.0799166	0.123611
CRYBB3	2.91237	0.684913	0.949689	0.721198	0.470788	0.56373
CYTH4	93.7694	-4.25222	0.268609	-15.8305	1.91558e-56	1.04569e-54
MFNG	82.6733	-5.06337	0.259316	-19.5259	6.61492e-85	1.31611e-82
CARD10	4.69889	0.784248	0.962693	0.81464	0.415278	0.510688
LRP5L	12.4658	-0.888274	0.144256	-6.15764	7.38371e-10	2.59468e-09
SLC25A1	35.0554	2.43618	0.188582	12.9184	3.54287e-38	7.36888e-37
LGALS2	15.2784	-2.87369	0.940948	-3.05404	0.00225784	0.00429443
GGA1	73.401	-0.265005	0.220737	-1.20055	0.229927	0.31598
HIRA	23.8459	1.53706	0.224933	6.83344	8.29018e-12	3.37432e-11
SH3BP1	17.7577	-0.130325	0.246754	-0.528156	0.597391	0.673767
SEZ6L	1.96676	0.124307	0.84481	0.147142	0.88302	0.909175
LGALS1	730.63	3.66222	0.564706	6.48518	8.86261e-11	3.33279e-10
HPS4	38.0088	-0.473365	0.119225	-3.97035	7.17665e-05	0.000162452
PIK3IP1	235.215	-2.49416	0.208207	-11.9792	4.56484e-33	6.85451e-32
SRRD	49.7976	-0.501286	0.107569	-4.66013	3.16014e-06	8.20194e-06
PATZ1	40.2445	-1.34242	0.187532	-7.15838	8.16372e-13	3.5667e-12
TRIOBP	28.3554	2.82934	0.323847	8.73666	2.401e-18	1.49652e-17
TFIP11	52.4802	0.175427	0.149944	1.16995	0.242021	0.329991
GCAT	5.67596	3.00445	0.839934	3.57701	0.000347552	0.000725075
CRYBB1	1.95868	0.534039	0.834953	0.639603	0.522431	0.609261
ANKRD54	16.084	1.2571	0.204485	6.14762	7.86539e-10	2.75562e-09
EIF3L	689.454	0.0647309	0.102545	0.631241	0.527883	0.614372
MICALL1	34.2162	0.798003	0.255841	3.11914	0.00181379	0.00349203
POLR2F	14.3871	2.56702	0.189257	13.5637	6.57209e-42	1.65077e-40
CCDC134	19.0192	-1.10196	0.148441	-7.42359	1.13986e-13	5.28222e-13
DEPDC5	21.5086	-0.949695	0.111488	-8.51834	1.61857e-17	9.58276e-17
PICK1	17.1139	0.194223	0.140722	1.3802	0.167526	0.242293
TTC28	6.006	2.35105	0.135826	17.3093	4.00172e-67	3.62335e-65
SLC16A8	2.70715	0.425896	0.852208	0.499757	0.617246	0.691464
CENPM	10.5395	1.21185	0.462399	2.62079	0.00877273	0.0154895
44442	2.38844	-0.0118049	0.764432	-0.0154426	0.987679	0.991548
SLC5A1	2.03785	-0.21797	0.95036	-0.229356	0.818593	0.857376
SLC5A4	0.818979	0.738317	0.729648	1.01188	0.311595	0.40607
KDELR3	14.3992	3.82676	0.237255	16.1293	1.5881e-58	9.60544e-57
DDX17	1027.57	-1.51417	0.262051	-5.77813	7.55337e-09	2.45675e-08
DMC1	0.718744	1.58329	0.566354	2.79558	0.00518069	0.00940762
TCF20	57.3991	-0.574924	0.124924	-4.60219	4.18073e-06	1.07161e-05
HSCB	14.258	0.941329	0.116702	8.06612	7.2568e-16	3.88425e-15
CBY1	16.6234	1.7437	0.248368	7.02064	2.20848e-12	9.30986e-12
TOMM22	111.535	-0.0704776	0.107854	-0.653456	0.513463	0.601353
XBP1	111.695	1.41969	0.201798	7.0352	1.9897e-12	8.41809e-12
JOSD1	311.078	-1.5396	0.166956	-9.22157	2.92791e-20	2.06497e-19
FBXO7	151.768	0.0852549	0.106604	0.799738	0.423863	0.519176
GTPBP1	47.7788	-0.57406	0.158917	-3.61232	0.000303473	0.0006384
POLDIP3	148.512	-1.55098	0.126993	-12.2131	2.64625e-34	4.33052e-33
RAB36	3.86249	0.635117	0.332486	1.91021	0.0561064	0.0888176
TIMP3	33.4998	4.62559	0.486381	9.51022	1.9026e-21	1.44569e-20
PPP6R2	51.0203	-0.0379204	0.114895	-0.330043	0.741367	0.79438
SBF1	36.4853	1.04326	0.125782	8.29418	1.09338e-16	6.19443e-16
SUN2	128.045	-0.211551	0.125258	-1.68892	0.0912339	0.139659
CYB5R3	88.178	2.50994	0.278	9.02856	1.73944e-19	1.17002e-18
DNAL4	9.80937	0.90488	0.189711	4.76979	1.84419e-06	4.89572e-06
C22orf31	1.45525	0.325107	0.853692	0.380825	0.703333	0.763413
MIOX	1.31844	0.543168	0.750084	0.724143	0.468978	0.562142
LMF2	49.6636	1.21974	0.173654	7.02398	2.15639e-12	9.10042e-12
[truncated: 13,123 more rows]
