# Supplementary material for: Cancer-associated fibroblasts-derived lncRNA signature as a putative biomarker in breast cancer
Source: Front Oncol. 2022 Nov 2;12:1028664. doi: 10.3389/fonc.2022.1028664 (PMC9667072; doi:10.3389/fonc.2022.1028664)
Supplement: Table S5 — Hallmark pathway enrichment of differentially expressed genes. [file Table_5.xlsx]

## Sheet: Sheet1
Table S5. Hallmark pathway enrichment of differentially expressed genes.
Pathways	ID	Description	setSize	enrichmentScore	NES	pvalue	p.adjust	qvalues	rank	leading_edge	core_enrichment
HALLMARK_E2F_TARGETS	HALLMARK_E2F_TARGETS	HALLMARK_E2F_TARGETS	195	0.646769	3.21377	1e-10	6.25e-10	2.36842e-10	7533	tags=68%, list=24%, signal=52%	TFRC/TOP2A/DSCC1/AURKA/KPNA2/DIAPH3/RRM2/E2F8/BIRC5/PLK1/TRIP13/RACGAP1/SPAG5/MKI67/KIF4A/ORC6/BUB1B/CDC20/MAD2L1/MYBL2/ATAD2/DEPDC1/CCNB2/CDCA8/PRKDC/RAD21/MCM4/CDC25A/DLGAP5/CENPE/RAD51AP1/ESPL1/GINS1/BRCA2/KIF2C/HMMR/CDC25B/MTHFD2/CSE1L/MELK/HMGA1/AURKB/CHEK1/TK1/CTPS1/CKS1B/CDK1/CDKN3/PTTG1/SMC4/UBE2T/RFC3/CCNE1/KIF18B/NCAPD2/HMGB3/CIT/PRDX4/MCM2/GINS4/PLK4/LBR/PPM1D/MMS22L/MCM6/DONSON/PRIM2/…
HALLMARK_G2M_CHECKPOINT	HALLMARK_G2M_CHECKPOINT	HALLMARK_G2M_CHECKPOINT	189	0.628649	3.10066	1e-10	6.25e-10	2.36842e-10	5654	tags=51%, list=18%, signal=42%	CDC6/SQLE/TOP2A/AURKA/SLC7A5/KPNA2/CCNA2/BIRC5/PLK1/EXO1/RACGAP1/BUB1/MKI67/KIF4A/ORC6/CDC20/MAD2L1/MYBL2/TPX2/KIF23/HIF1A/CCNB2/UBE2C/POLQ/ODC1/TTK/RAD21/HSPA8/PRC1/CDC25A/CENPE/STIL/ESPL1/CENPF/CDC45/BRCA2/KIF2C/HMMR/CDC25B/NUSAP1/HMGA1/INCENP/CENPA/AMD1/SLC7A1/AURKB/NEK2/CHEK1/RBL1/CKS1B/NDC80/FBXO5/CDK1/CDKN3/PTTG1/SMC4/PBK/KIF11/TROAP/HMGB3/MCM2/PLK4/LBR/KIF15/EFNA5/MCM6/PRIM2/KIF20B/CCNF/SM…
HALLMARK_GLYCOLYSIS	HALLMARK_GLYCOLYSIS	HALLMARK_GLYCOLYSIS	196	0.511211	2.53281	1e-10	6.25e-10	2.36842e-10	7006	tags=50%, list=23%, signal=39%	LCT/ME1/B3GNT3/AURKA/MED24/CHST4/MIOX/CACNA1H/PGK1/SLC16A3/SRD5A3/KIF20A/TGFBI/G6PD/NT5E/IDH1/GPR87/DEPDC1/CHST6/PLOD2/DSC2/SDC1/MET/ADORA2B/LDHA/HMMR/P4HA1/CLDN9/PFKP/PFKFB1/CENPA/CDK1/EXT1/VEGFA/P4HA2/SLC25A13/HOMER1/ENO1/TGFA/KDELR3/RRAGD/MERTK/TXN/TPI1/PMM2/PKM/AGL/GALK2/PGAM1/EXT2/LDHC/EGLN3/UGP2/VLDLR/PDK3/NANP/GFPT1/ME2/TKTL1/AK4/KIF2A/COPB2/TALDO1/FBP2/HS2ST1/DDIT4/HSPA5/IGFBP3/VCAN/HS6ST…
HALLMARK_INFLAMMATORY_RESPONSE	HALLMARK_INFLAMMATORY_RESPONSE	HALLMARK_INFLAMMATORY_RESPONSE	197	0.440161	2.20741	1e-10	6.25e-10	2.36842e-10	7271	tags=50%, list=23%, signal=39%	ROS1/CCL7/OPRK1/AQP9/ADM/IL1A/CXCL10/CXCL11/LAMP3/TNFSF9/PVR/CXCL8/HIF1A/INHBA/KCNJ2/CYBB/MSR1/CXCL9/MARCO/HRH1/MET/ADORA2B/GCH1/SLC7A1/RIPK2/ICAM1/IL10/CCRL2/CD55/SLC31A1/LYN/CXCR6/OLR1/C3AR1/ATP2A2/KCNA3/CLEC5A/ABCA1/PDE4B/TLR2/BDKRB1/SGMS2/IL2RB/CD70/C5AR1/TNFRSF9/PTAFR/PLAUR/TNFSF10/RGS16/CMKLR1/MEP1A/NAMPT/P2RX7/IL1R1/FFAR2/TLR1/FZD5/ITGA5/IRAK2/MEFV/IL15RA/SLC28A2/PROK2/P2RY2/LCP2/ATP2C1/IL…
HALLMARK_INTERFERON_GAMMA_RESPONSE	HALLMARK_INTERFERON_GAMMA_RESPONSE	HALLMARK_INTERFERON_GAMMA_RESPONSE	198	0.493126	2.45089	1e-10	6.25e-10	2.36842e-10	8487	tags=53%, list=27%, signal=39%	CCL7/METTL7B/BATF2/CXCL10/IDO1/CXCL11/VCAM1/CD38/SLAMF7/HIF1A/IRF4/CXCL9/GCH1/FCGR1A/RSAD2/STAT1/MTHFD2/PFKP/CD274/RIPK2/NCOA3/ICAM1/RNF213/EPSTI1/OASL/CD86/PNP/SOD2/OAS2/IFIH1/TAP1/PLA2G4A/OAS3/PDE4B/IL2RB/MX2/GBP4/NUP93/ITGB7/TNFSF10/MX1/SPPL2A/ZNFX1/APOL6/CMKLR1/NAMPT/CMPK2/C1S/PARP14/TRIM25/UPP1/PSMB2/ZBP1/SAMHD1/IFIT2/IL15RA/NLRC5/IFNAR2/GBP6/PNPT1/LCP2/LY6E/USP18/IFIT3/UBE2L6/CASP3/ST8SIA4/…
HALLMARK_MITOTIC_SPINDLE	HALLMARK_MITOTIC_SPINDLE	HALLMARK_MITOTIC_SPINDLE	198	0.495713	2.46375	1e-10	6.25e-10	2.36842e-10	8483	tags=51%, list=27%, signal=37%	ANLN/TOP2A/AURKA/BIRC5/PLK1/RACGAP1/MID1/BUB1/KIF4A/TPX2/KIF23/CCNB2/TTK/PRC1/DLGAP5/CENPE/ECT2/FSCN1/ESPL1/CENPF/STK38L/BRCA2/KIF2C/NUSAP1/TUBD1/INCENP/NEK2/TUBA4A/NDC80/FBXO5/CDK1/SMC4/ARFGEF1/CDC42BPA/KIF11/KIF15/CD2AP/RHOF/KIF20B/SMC1A/LMNB1/CKAP5/MAPRE1/MYO1E/STAU1/FLNA/CCDC88A/LRPPRC/FGD4/DOCK2/NCK1/RASAL2/RANBP9/EPB41L2/ACTN4/CDC42EP1/PXN/MYH9/VCL/CDC27/KIF1B/CTTN/KNTC1/KIF5B/TUBGCP3/CLIP1…
HALLMARK_MTORC1_SIGNALING	HALLMARK_MTORC1_SIGNALING	HALLMARK_MTORC1_SIGNALING	194	0.611348	3.03902	1e-10	6.25e-10	2.36842e-10	7164	tags=70%, list=23%, signal=54%	ME1/FADS2/PSAT1/SQLE/SCD/TFRC/AURKA/SLC7A5/BCAT1/TXNRD1/FADS1/RRM2/PLK1/PGK1/SLC2A1/SRD5A1/BUB1/G6PD/HSPD1/IDH1/CTSC/IDI1/STIP1/PLOD2/MCM4/CDC25A/PSMD12/HMGCS1/PDK1/LDHA/P4HA1/MTHFD2/TMEM97/EIF2S2/SHMT2/TUBA4A/DHCR7/ACTR3/GAPDH/POLR3G/PNP/ATP2A2/GPI/GMPS/LGMN/MCM2/HSP90B1/ACTR2/ENO1/PSMD14/ACACA/PRDX1/TRIB3/CACYBP/SLC1A5/ASNS/SQSTM1/NUP205/CCNF/TPI1/PHGDH/HSPE1/USO1/SSR1/PSMG1/MLLT11/NAMPT/PGM1/S…
HALLMARK_MYC_TARGETS_V1	HALLMARK_MYC_TARGETS_V1	HALLMARK_MYC_TARGETS_V1	193	0.586294	2.92707	1e-10	6.25e-10	2.36842e-10	7975	tags=59%, list=26%, signal=44%	PSMD3/KPNA2/CCNA2/PGK1/PABPC1/CDC20/MAD2L1/HSPD1/ODC1/CCT5/XPOT/MCM4/LDHA/CDC45/EIF2S2/PSMD7/PSMB3/CCT2/CTPS1/DDX21/TCP1/PSMA7/HSP90AB1/SRPK1/PHB/PRDX4/MCM2/PSMD14/CCT4/MCM6/RAN/RFC4/PSMD1/SNRPA1/HSPE1/SF3B3/CYC1/CDK4/ABCE1/CANX/PSMA6/EIF4G2/CLNS1A/VDAC1/PSMB2/SNRPB2/NME1/AP3S1/HDAC2/DDX18/SYNCRIP/EIF2S1/IFRD1/PTGES3/DEK/RAD23B/GLO1/XRCC6/HDGF/PSMA4/RRM1/CCT3/COPS5/USP1/ILF2/PSMD8/NOP56/NOLC1/NCB…
HALLMARK_COMPLEMENT	HALLMARK_COMPLEMENT	HALLMARK_COMPLEMENT	197	0.407341	2.04282	1.13649e-08	5.98714e-08	2.26881e-08	6182	tags=39%, list=20%, signal=31%	CP/S100A9/MMP12/ME1/KYNU/CTSV/CASP5/MMP13/PHEX/ACTN2/ADAM9/PLA2G7/FN1/S100A12/C9/CTSC/CDK5R1/DYRK2/CTSS/GZMB/F5/DGKG/CTSL/GNB4/C1QC/CD55/CPM/LYN/OLR1/PDP1/APOC1/MMP8/VCPIP1/CTSB/LGMN/PLA2G4A/LAMP2/CD59/DPP4/CASP10/KCNIP3/C2/FCER1G/PLEK/PLAUR/PIK3CG/PREP/L3MBTL4/ADRA2B/C1S/PCSK9/RABIF/C1QA/KIF2A/SERPINB2/PDGFB/LCP2/CEBPB/SRC/CR1/CLU/HSPA5/CASP3/PIK3CA/SPOCK2/GZMA/USP8/XPNPEP1/PRDM4/PLSCR1/MMP15/MM…
HALLMARK_PROTEIN_SECRETION	HALLMARK_PROTEIN_SECRETION	HALLMARK_PROTEIN_SECRETION	95	0.521243	2.3772	1.19743e-08	5.98714e-08	2.26881e-08	9843	tags=68%, list=32%, signal=47%	TSPAN8/CLTC/CTSC/TPD52/ARFGEF1/SEC24D/SCRN1/ABCA1/LAMP2/TMED2/IGF2R/RAB22A/USO1/BNIP3/ZW10/AP1G1/RAB9A/MAPK1/ARFGEF2/COPB2/M6PR/AP3S1/STAM/RAB2A/LMAN1/YKT6/DNM1L/ANP32E/ARCN1/VAMP7/KIF1B/ADAM10/OCRL/GOLGA4/TOM1L1/ARFGAP3/COPB1/PAM/SEC22B/PPT1/AP2M1/STX7/GOSR2/ARF1/RPS6KA3/RAB5A/YIPF6/EGFR/KRT18/ATP6V1H/SOD1/RAB14/AP3B1/SNX2/SEC31A/GNAS/SGMS1/TMX1/ATP7A/ERGIC3/AP2B1/GBF1/CLCN3/VPS4B/SCAMP3
HALLMARK_ALLOGRAFT_REJECTION	HALLMARK_ALLOGRAFT_REJECTION	HALLMARK_ALLOGRAFT_REJECTION	191	0.397759	1.96282	4.69925e-08	2.13602e-07	8.0944e-08	7672	tags=46%, list=25%, signal=35%	CCL7/IFNG/CD80/BCAT1/CCR1/HIF1A/INHBA/IL12A/IRF4/CXCL9/FASLG/IL2RA/STAT1/CTSS/GZMB/RIPK2/ICAM1/IL10/TPD52/CD86/GCNT1/LYN/HDAC9/CCL13/CCR5/PRF1/TAP2/IL12RB1/TAP1/CCR2/TLR2/IL2RB/C2/NCR1/DEGS1/KLRD1/IGSF6/PRKCG/CCL4/TLR1/FLNA/ABCE1/TNF/FCGR2B/NCK1/NME1/ITGB2/IFNAR2/LCP2/CDKN2A/IL1B/GPR65/BRCA1/ELF4/PTPRC/ACHE/CD96/HLA-DOA/ST8SIA4/HLA-DQA1/GZMA/UBE2D1/HLA-DMB/MTIF2/CD4/GALNT1/B2M/UBE2N/MRPL3/ABI1/IL…
HALLMARK_MYC_TARGETS_V2	HALLMARK_MYC_TARGETS_V2	HALLMARK_MYC_TARGETS_V2	58	0.584574	2.41511	1.6539e-07	6.89124e-07	2.61142e-07	8825	tags=66%, list=28%, signal=47%	PLK1/HSPD1/MCM4/TMEM97/UTP20/PHB/NIP7/PLK4/HSPE1/BYSL/CDK4/WDR43/NOP2/DDX18/UNG/NDUFAF4/TFB2M/PES1/NOP56/NOLC1/SUPV3L1/PRMT3/AIMP2/SLC29A2/TCOF1/SLC19A1/NOP16/PA2G4/MPHOSPH10/MCM5/NPM1/RRP12/PPRC1/HK2/GNL3/PUS1/WDR74/TBRG4
HALLMARK_INTERFERON_ALPHA_RESPONSE	HALLMARK_INTERFERON_ALPHA_RESPONSE	HALLMARK_INTERFERON_ALPHA_RESPONSE	95	0.471142	2.1487	8.6311e-07	3.31965e-06	1.25797e-06	10106	tags=63%, list=33%, signal=43%	BATF2/CXCL10/CXCL11/LAMP3/RSAD2/RIPK2/EPSTI1/CCRL2/OASL/IFIH1/TAP1/GBP4/MX1/CMPK2/C1S/PARP14/TRIM25/IFIT2/PNPT1/LY6E/USP18/IFIT3/UBE2L6/OAS1/PLSCR1/B2M/IFI27/IL7/ADAR/EIF2AK2/PARP12/STAT2/PSMA3/TRIM21/CNP/NCOA7/GBP2/PARP9/SAMD9/CASP1/CASP8/NMI/IFI30/LAP3/IFI44/ISG20/PSMB9/TRIM5/RTP4/HELZ2/TMEM140/TRIM26/LGALS3BP/GMPR/SP110/IRF1/CD47/ELF1/TRAFD1/CMTR1
HALLMARK_UNFOLDED_PROTEIN_RESPONSE	HALLMARK_UNFOLDED_PROTEIN_RESPONSE	HALLMARK_UNFOLDED_PROTEIN_RESPONSE	106	0.442858	2.02425	1.66147e-06	5.93384e-06	2.24861e-06	9292	tags=61%, list=30%, signal=43%	PSAT1/SLC7A5/CHAC1/YWHAZ/XPOT/MTHFD2/CKS1B/EIF4EBP1/PDIA6/VEGFA/HYOU1/DNAJC3/HSP90B1/EIF4G1/KDELR3/ASNS/SSR1/HERPUD1/DKC1/SDAD1/SRPRB/EIF2S1/CALR/HSPA9/CEBPB/DNAJA4/DDIT4/CEBPG/HSPA5/NOP56/LSM1/NOLC1/KIF5B/EIF2AK3/NABP1/PDIA5/ALDH18A1/DDX10/DNAJB9/NFYA/PAIP1/SPCS3/ATF4/EDC4/GOSR2/ATF6/YIF1A/NPM1/SLC30A5/EXOSC2/CNOT2/CCL2/EIF4E/EDEM1/FKBP14/PREB/ATP6V0D1/SEC31A/CNOT6/EIF4A3/EXOSC4/POP4/NOP14/TTC37…
HALLMARK_EPITHELIAL_MESENCHYMAL_TRANSITION	HALLMARK_EPITHELIAL_MESENCHYMAL_TRANSITION	HALLMARK_EPITHELIAL_MESENCHYMAL_TRANSITION	197	0.34967	1.7536	6.4302e-06	2.1434e-05	8.12236e-06	7022	tags=42%, list=23%, signal=32%	MMP1/COL11A1/FN1/VCAM1/GREM1/TGFBI/LAMC2/PVR/NT5E/DKK1/CXCL8/SPP1/FBN2/INHBA/CDH2/PLOD2/SDC1/SNTB1/CALU/MMP3/TNC/ITGB1/VEGFA/ECM1/LOXL2/THBS2/SPOCK1/CD59/PCOLCE2/FOXC2/NID2/MFAP5/PLAUR/LOX/COL12A1/COLGALT1/GLIPR1/LRRC15/TGM2/ITGAV/MXRA5/CALD1/COL4A1/CTHRC1/THBS1/FAP/FLNA/COPA/LUM/SERPINE2/ITGA5/FBN1/SLC6A8/IL32/COL5A2/CRLF1/PRRX1/ITGB3/IGFBP3/VCAN/DPYSL3/PLOD1/NTM/CDH11/PFN2/PLOD3/TPM4/MMP14/COL4…
HALLMARK_PI3K_AKT_MTOR_SIGNALING	HALLMARK_PI3K_AKT_MTOR_SIGNALING	HALLMARK_PI3K_AKT_MTOR_SIGNALING	102	0.409483	1.86821	1.74899e-05	5.46558e-05	2.07117e-05	10563	tags=65%, list=34%, signal=43%	CLTC/SLC2A1/PLCB1/PDK1/FASLG/ADCY2/CDK1/ACTR3/MAPK10/HSP90B1/ACTR2/ACACA/TRIB3/SQSTM1/PTPN11/PITX2/E2F1/DAPP1/CDK4/MAPK1/YWHAB/NCK1/CALR/TBK1/GSK3B/UBE2N/CDKN1A/PRKAR2A/STAT2/CAB39/IL2RG/AP2M1/PPP2R1B/ARF1/CFL1/RPS6KA3/MYD88/CDK2/EGFR/RALB/EIF4E/RIT1/CAB39L/PRKAG1/MAPK9/DUSP3/ARPC3/RAF1/ATF1/MAPKAP1/NFKBIB/ARHGDIA/PPP1CA/MAP2K3/SLA/RAC1/RPTOR/CXCR4/IRAK4/HRAS/LCK/RIPK1/DDIT3/MAP3K7/PFN1/PIKFYVE
HALLMARK_OXIDATIVE_PHOSPHORYLATION	HALLMARK_OXIDATIVE_PHOSPHORYLATION	HALLMARK_OXIDATIVE_PHOSPHORYLATION	183	0.326663	1.61043	0.00012888	0.000379058	0.000143643	10249	tags=47%, list=33%, signal=32%	IDH1/ETFA/LDHA/LDHB/IDH2/PDP1/ATP6V1C1/MRPL15/GPI/HCCS/IDH3A/MTRR/OPA1/CYCS/DLAT/CPT1A/TIMM17A/CYC1/VDAC1/LRPPRC/SLC25A5/PDHA1/HSPA9/SDHC/PDHX/SUPV3L1/NDUFS1/CS/ALAS1/VDAC2/UQCRB/DLD/SUCLA2/ACO2/GRPEL1/COX5A/AIFM1/NDUFB5/POR/POLR2F/SLC25A3/UQCRFS1/GOT2/NQO2/TOMM22/MDH1/NDUFB3/IMMT/MRPS12/AFG3L2/MRPL11/FH/COX7B/SDHA/UQCRH/VDAC3/NDUFA9/ATP6V1E1/ATP6V1H/MRPS22/COX10/NDUFS2/NDUFC2/OGDH/FDX1/COX11/SDH…
HALLMARK_KRAS_SIGNALING_UP	HALLMARK_KRAS_SIGNALING_UP	HALLMARK_KRAS_SIGNALING_UP	192	0.306179	1.51719	0.000498934	0.00135528	0.000513579	7275	tags=41%, list=23%, signal=31%	GABRA3/WNT7A/HKDC1/ADAMDEC1/PIGR/PRKG2/SNAP91/MALL/GPNMB/TNNT2/CSF2/CXCL10/TLR8/PLAU/USH1C/ST6GAL1/GALNT3/SPP1/PDCD1LG2/INHBA/EPHB2/PCP4/GPRC5B/CTSS/TFPI/TMEM158/SLPI/HOXD11/HDAC9/ANKH/C3AR1/PTPRR/ADAM8/FCER1G/PLAUR/MMD/MPZL2/F2RL1/PPBP/RGS16/APOD/CMKLR1/IL1RL2/ADAM17/LCP1/DOCK2/BTBD3/ITGB2/SCG5/IL1B/MMP11/GFPT2/PRRX1/IGFBP3/TMEM176B/PRDM1/LAPTM5/ZNF639/CCL20/USP12/BMP2/ACE/CSF2RA/ALDH1A3/MYCN/YR…
HALLMARK_HYPOXIA	HALLMARK_HYPOXIA	HALLMARK_HYPOXIA	188	0.299193	1.47517	0.000515006	0.00135528	0.000513579	5138	tags=30%, list=17%, signal=25%	B4GALNT2/CP/PKP1/NDRG1/ADM/TMEM45A/PGK1/SLC2A1/TGFBI/SLC2A5/PDK1/ADORA2B/LDHA/P4HA1/PFKP/HMOX1/CSRP2/TPD52/PRKCA/CHST3/EXT1/GAPDH/VEGFA/P4HA2/PLIN2/GPI/ENO1/S100A4/KDELR3/RRAGD/TPI1/PLAUR/ALDOC/LOX/PGM1/TGM2/SLC6A6/LDHC/GBE1/UGP2/GCNT2/VLDLR/PDK3/TKTL1/AK4/SCARB1/PDGFB/ANXA2/NFIL3/JMJD6/DDIT4/MYH9/HOXB9/HSPA5/IGFBP3/TES
HALLMARK_IL6_JAK_STAT3_SIGNALING	HALLMARK_IL6_JAK_STAT3_SIGNALING	HALLMARK_IL6_JAK_STAT3_SIGNALING	84	0.392645	1.75078	0.000610819	0.00152705	0.000578671	7972	tags=49%, list=26%, signal=36%	CCL7/IL1R2/CSF2/CXCL10/CXCL11/CD38/TNFRSF21/CCR1/CXCL9/IL2RA/STAT1/HMOX1/IL12RB1/TLR2/PTPN11/BAK1/IL1R1/TNF/IL15RA/IL1B/OSMR/ITGB3/IL9R/A2M/IL13RA1/IL7/PIK3R5/CSF2RA/IL18R1/CBL/STAT2/IL2RG/ITGA4/MYD88/IL17RA/IFNGR1/IL10RB/LTBR/CD44/IFNAR1/FAS
HALLMARK_DNA_REPAIR	HALLMARK_DNA_REPAIR	HALLMARK_DNA_REPAIR	147	0.317079	1.54674	0.0010757	0.0025612	0.000970559	7560	tags=35%, list=24%, signal=26%	RAD51/RFC3/STX3/FEN1/PNP/POLR2K/SDCBP/RRM2B/TMED2/PDE4B/RFC4/ZWINT/CMPK2/RAE1/POLH/NME1/NELFCD/SEC61A1/TAF13/POLR2C/BRF2/CSTF3/NUDT21/CLP1/ADRM1/PRIM1/SSRP1/RALA/DDB1/POLR2D/POLR1C/ADA/TYMS/POLA1/NCBP2/HPRT1/PCNA/REV3L/POLR2F/SF3A3/ALYREF/SUPT4H1/UMPS/GTF2H3/RFC5/GTF2H1/CANT1/ZNF707/VPS37B/POLD3/NPR2
HALLMARK_P53_PATHWAY	HALLMARK_P53_PATHWAY	HALLMARK_P53_PATHWAY	193	0.290496	1.4503	0.00164469	0.00373793	0.00141648	6839	tags=35%, list=22%, signal=28%	CLCA2/NDRG1/GPX2/IL1A/SERPINB5/TNFSF9/KRT17/CDK5R1/DRAM1/SDC1/NUDT15/S100A10/HMOX1/ITGB4/LDHB/STEAP3/PERP/TM7SF3/OSGIN1/PITPNC1/TAP1/PPM1D/TGFA/HSPA4L/S100A4/TCHH/TRIB3/ST14/IRAK1/RGS16/RAP2B/BAK1/CCNK/SLC7A11/VDR/RHBDF2/POLH/UPP1/GM2A/TOB1/CDKN2B/SEC61A1/TPD52L1/CDKN2A/DDIT4/KLK8/TRIAP1/PTPN14/MDM2/NOTCH1/EI24/RB1/ABCC5/PVT1/ADA/ZNF365/BMP2/CDKN1A/RNF19B/PCNA/RAD51C/SAT1/SLC3A2/AEN/FOXO3/CD82/ZM…
HALLMARK_CHOLESTEROL_HOMEOSTASIS	HALLMARK_CHOLESTEROL_HOMEOSTASIS	HALLMARK_CHOLESTEROL_HOMEOSTASIS	73	0.399278	1.71143	0.00184264	0.00400573	0.00151796	5902	tags=40%, list=19%, signal=32%	FADS2/SQLE/SCD/CBS/MAL2/IDI1/HMGCS1/TMEM97/DHCR7/ACAT2/LGMN/TRIB3/SREBF2/GNAI1/PLAUR/ALDOC/STARD4/S100A11/FDPS/MVD/PDK3/LSS/HMGCR/NFIL3/CLU/FDFT1/LDLR/EBP/PLSCR1
HALLMARK_IL2_STAT5_SIGNALING	HALLMARK_IL2_STAT5_SIGNALING	HALLMARK_IL2_STAT5_SIGNALING	194	0.286724	1.42531	0.00313834	0.00653821	0.00247764	6697	tags=36%, list=22%, signal=28%	CDC6/IL1R2/NDRG1/CSF2/CXCL10/TNFRSF21/NT5E/SPP1/ODC1/IRF4/IL2RA/P4HA1/ADAM19/CDCP1/GPR83/NCOA3/IL10/ICOS/CD86/TLR7/PNP/CCNE1/ECM1/PLIN2/IGF2R/ST3GAL4/IL2RB/GBP4/TTC39B/SLC1A5/TNFRSF9/CTLA4/RRAGD/PTRH2/PRNP/TNFSF10/RGS16/S100A1/NCS1/TGM2/MYO1E/ITGAV/CTSZ/CKAP4/HUWE1/UCK2/NOP2/LCLAT1/EOMES/PTCH1/GALM/NFIL3/ENPP1/GPR65/PHTF2/CASP3/PLEC/COCH/ANXA4/HOPX/PLSCR1/PHLDA1/BMP2/FURIN/FGL2/SLC29A2/CD83/IL18R…
HALLMARK_REACTIVE_OXYGEN_SPECIES_PATHWAY	HALLMARK_REACTIVE_OXYGEN_SPECIES_PATHWAY	HALLMARK_REACTIVE_OXYGEN_SPECIES_PATHWAY	47	0.440467	1.73444	0.00350168	0.00700335	0.0026539	6419	tags=40%, list=21%, signal=32%	TXNRD1/G6PD/NQO1/PFKP/GCLM/MGST1/SRXN1/SOD2/PRDX4/PRDX1/TXN/PRNP/FTL/GLRX2/PRDX6/ABCC1/GCLC/MPO/GSR
HALLMARK_UV_RESPONSE_UP	HALLMARK_UV_RESPONSE_UP	HALLMARK_UV_RESPONSE_UP	153	0.298649	1.45342	0.00499712	0.00960986	0.00364163	6236	tags=38%, list=20%, signal=30%	CTSV/GAL/STARD3/SLC6A12/CHRNA5/TFRC/NKX2-5/GGH/FMO1/STIP1/AGO2/GLS/GCH1/AMD1/AQP3/HMOX1/ICAM1/TUBA4A/DDX21/LYN/ATP6V1C1/FEN1/CCNE1/SOD2/TAP1/LHX2/TCHH/E2F5/KCNH2/ASNS/PPAT/SQSTM1/RFC4/EPCAM/BAK1/DNAJA1/GRINA/PPIF/BTG3/SLC6A8/CDKN2B/TYRO3/PTPRD/YKT6/CDC5L/MARK2/CEBPG/CASP3/RPN1/RAB27A/ALAS1/CYB5B/MMP14/CREG1/GRPEL1/BMP2/COL2A1/EIF2S3
HALLMARK_ESTROGEN_RESPONSE_EARLY	HALLMARK_ESTROGEN_RESPONSE_EARLY	HALLMARK_ESTROGEN_RESPONSE_EARLY	193	-0.368498	-1.40997	0.0116255	0.0215286	0.00815822	6859	tags=32%, list=22%, signal=25%	SLC22A5/SLC39A6/KLF4/SLC7A2/ARL3/TFF3/CCND1/RASGRP1/IL17RB/BAG1/BHLHE40/MUC1/IGFBP4/RAB17/KLK10/ELOVL5/PMAIP1/CHPT1/SYBU/REEP1/ABCA3/CISH/NBL1/LRIG1/UGCG/THSD4/MAST4/KCNK15/PTGES/ASB13/CALCR/CELSR2/TTC39A/TFF1/SIAH2/AREG/IL6ST/MYB/GLA/TUBB2B/MLPH/BCL2/ELOVL2/KDM4B/TMPRSS3/GREB1/GJA1/KRT15/GFRA1/ADCY1/ABAT/SEMA3B/FOS/SLC1A1/PGR/EGR3/PDZK1/SEC14L2/STC2/MAPT/NPY1R
HALLMARK_APOPTOSIS	HALLMARK_APOPTOSIS	HALLMARK_APOPTOSIS	159	0.266879	1.30306	0.0217867	0.038371	0.0145406	8385	tags=42%, list=27%, signal=31%	ERBB2/IL1A/CCNA1/TOP2A/CD38/IFNB1/FASLG/GCH1/CDC25B/HMOX1/ANKH/DNAJC3/SOD2/PRF1/ANXA1/TAP1/IGF2R/PTK2/SQSTM1/TNFSF10/DNAJA1/TNF/LUM/BTG3/FEZ1/DIABLO/PPP3R1/IL1B/BRCA1/DNM1L/CLU/BMF/CASP3/ETF1/EBP/DAP/RARA/VDAC2/BMP2/CDKN1A/IL18/GSR/SAT1/PPT1/TIMP2/CASP4/TIMP3/SC5D/DPYD/GNA15/CDK2/IFNGR1/KRT18/CYLD/DAP3/CASP1/CD44/CASP8/SOD1/BCAP31/BID/FAS/BGN/CD2/ROCK1/ISG20/BCL2L10
HALLMARK_SPERMATOGENESIS	HALLMARK_SPERMATOGENESIS	HALLMARK_SPERMATOGENESIS	114	0.288791	1.33787	0.0222552	0.038371	0.0145406	4501	tags=31%, list=14%, signal=26%	CCNA1/AURKA/SNAP91/NOS1/BUB1/IL12RB2/CCNB2/TTK/ELOVL3/NCAPH/CLVS1/ALOX15/SLC2A5/CRISP2/KIF2C/ACRV1/NEK2/CDK1/CDKN3/CLPB/HSPA4L/GRM8/THEG/RFC4/PSMG1/DBF4/IDE/LDHC/LPIN1/IL13RA2/AGFG1/TKTL1/CSNK2A2/TALDO1/SCG5
HALLMARK_ANDROGEN_RESPONSE	HALLMARK_ANDROGEN_RESPONSE	HALLMARK_ANDROGEN_RESPONSE	96	0.300724	1.36393	0.0245529	0.0409215	0.0155071	7352	tags=45%, list=24%, signal=34%	ABCC4/NDRG1/SCD/FADS1/CDK6/CENPN/ZBTB10/IDI1/HMGCS1/TPD52/SEC24D/ANKH/PGM3/MERTK/ITGAV/DBI/HMGCR/LMAN1/ACSL3/APPBP2/KRT8/XRCC6/INSIG1/ADRM1/SMS/ACTN1/B2M/PMEPA1/UAP1/SLC38A2/UBE2J1/DNAJB9/ALDH1A3/GSR/SAT1/SPCS3/ELK4/PA2G4/DHCR24/GNAI3/MYL12A/PDLIM5/RPS6KA3
HALLMARK_APICAL_JUNCTION	HALLMARK_APICAL_JUNCTION	HALLMARK_APICAL_JUNCTION	193	0.247136	1.23383	0.0394506	0.06363	0.0241124	5153	tags=26%, list=17%, signal=22%	CLDN6/GRB7/ACTN2/ADAM9/DSC3/CDH3/VCAM1/TGFBI/LAMC2/CDK8/FSCN1/CDH1/CLDN9/NFASC/CD274/ITGB4/ICAM1/MSN/CD86/AMIGO2/CDH15/ITGB1/SIRPA/ATP1A3/SLC30A3/GNAI1/KCNH2/PTK2/RHOF/CNTN1/CAP1/MPZL2/CALB2/RSU1/CD209/MVD/FBN1/NEXN/YWHAH/MAPK14/PPP2R2C/EPB41L2/ACTN4/SRC/LAMB3/MYH9/INSIG1/PTPRC/VCAN/VCL
HALLMARK_COAGULATION	HALLMARK_COAGULATION	HALLMARK_COAGULATION	125	0.288612	1.36221	0.04259	0.0665469	0.0252178	5172	tags=31%, list=17%, signal=26%	FGG/MMP1/CTSV/MMP7/ADAM9/FN1/PLAU/C9/APOC2/MMP3/OLR1/APOC1/MMP8/CTSB/ANXA1/LGMN/LAMP2/DPP4/CPB2/C2/PLEK/PREP/S100A1/MEP1A/ACOX2/C1S/THBS1/RABIF/C1QA/SERPINB2/PDGFB/FBN1/CAPN2/DUSP14/MMP11/CLU/ITGB3/P2RY1/KLK8
HALLMARK_PANCREAS_BETA_CELLS	HALLMARK_PANCREAS_BETA_CELLS	HALLMARK_PANCREAS_BETA_CELLS	31	-0.481229	-1.42571	0.0512129	0.0775954	0.0294046	5772	tags=32%, list=19%, signal=26%	PKLR/SYT13/GCK/NKX6-1/INSM1/PCSK1/ABCC8/NEUROG3/SCGN/G6PC2
HALLMARK_TNFA_SIGNALING_VIA_NFKB	HALLMARK_TNFA_SIGNALING_VIA_NFKB	HALLMARK_TNFA_SIGNALING_VIA_NFKB	198	0.231793	1.15204	0.111654	0.164197	0.0622221	6656	tags=34%, list=21%, signal=27%	KYNU/IL1A/CD80/CSF2/CXCL10/CXCL11/PLAU/PHLDA2/TNFSF9/ZBTB10/INHBA/FOSL1/DRAM1/SLC2A6/GCH1/RIPK2/ICAM1/CCRL2/TNC/OLR1/VEGFA/SOD2/FUT4/PANX1/IFIH1/TAP1/ABCA1/PDE4B/TLR2/TNFRSF9/SQSTM1/PLEK/PLAUR/B4GALT5/F2RL1/NAMPT/CCL4/TNF/LITAF/SERPINB2/IFIT2/BTG3/IL15RA/IL1B/CEBPB/NFIL3/GFPT2/RCAN1/LAMB3/ATP2B1/SERPINB8/LDLR/CCL20/PMEPA1/PHLDA1/BMP2/MARCKS/PFKFB3/CDKN1A/RNF19B/IL18/ACKR3/YRDC/SAT1/CD83/JAG1/BCL2…
HALLMARK_ESTROGEN_RESPONSE_LATE	HALLMARK_ESTROGEN_RESPONSE_LATE	HALLMARK_ESTROGEN_RESPONSE_LATE	195	-0.314788	-1.20811	0.127524	0.182177	0.0690355	5291	tags=25%, list=17%, signal=21%	IGFBP4/KLK10/ELOVL5/FGFR3/CHPT1/SERPINA3/BATF/ABCA3/CISH/NBL1/PLXNB1/PLAC1/PTGES/TNNC1/PDCD4/CA2/CALCR/CELSR2/TFF1/SIAH2/AREG/IL6ST/MYB/TFPI2/GLA/GPER1/BCL2/CACNA2D2/TMPRSS3/ZFP36/CXCL14/TPSAB1/CYP4F11/SEMA3B/DNAJC12/SERPINA1/PTGER3/FOS/ASCL1/PGR/EGR3/SCUBE2/PDZK1/CHST8/MAPT/IGSF1/KLK11/NPY1R
HALLMARK_MYOGENESIS	HALLMARK_MYOGENESIS	HALLMARK_MYOGENESIS	194	-0.309849	-1.18775	0.15565	0.216181	0.0819212	6534	tags=24%, list=21%, signal=19%	MYBPH/SGCG/GPX3/NCAM1/CAV3/BAG1/MYH4/BHLHE40/MYH7/MYOM1/MYOZ1/ATP2A1/PYGM/MYH3/SH2B1/REEP1/SORBS3/MYL3/LAMA2/VIPR1/SGCA/IGF1/TNNC1/ANKRD2/SOD3/MYH1/ITGA7/CTF1/LDB3/GNAO1/MYH8/COX7A1/ENO3/TNNT3/MYH2/CASQ2/MYH11/CFD/FXYD1/CAMK2B/DES/CASQ1/MYOG/COX6A2/PVALB/MYL7/STC2
HALLMARK_NOTCH_SIGNALING	HALLMARK_NOTCH_SIGNALING	HALLMARK_NOTCH_SIGNALING	32	0.343265	1.25295	0.16092	0.217459	0.0824055	6722	tags=28%, list=22%, signal=22%	DTX4/WNT2/PRKCA/FZD5/NOTCH1/PPARD/MAML2/JAG1/NOTCH2
HALLMARK_PEROXISOME	HALLMARK_PEROXISOME	HALLMARK_PEROXISOME	103	0.238641	1.09191	0.216	0.284211	0.107701	4566	tags=22%, list=15%, signal=19%	FABP6/CEL/TOP2A/FADS1/PABPC1/IDH1/IDI1/STS/CRABP1/ACSL1/IDH2/CTPS1/ABCD1/SOD2/ABCB9/PRDX1/NR1I2/IDE/FDPS/SLC25A19/ACSL4/PEX13/YWHAH
HALLMARK_TGF_BETA_SIGNALING	HALLMARK_TGF_BETA_SIGNALING	HALLMARK_TGF_BETA_SIGNALING	54	0.26674	1.08598	0.285714	0.3663	0.138809	11815	tags=56%, list=38%, signal=34%	TGFBR1/CDH1/SMURF2/THBS1/WWTR1/SKIL/SMAD6/PMEPA1/BMP2/FURIN/ACVR1/KLF10/SMURF1/APC/FKBP1A/SMAD1/LEFTY2/SLC20A1/PPP1CA/RHOA/MAP3K7/ARID4B/BMPR1A/BMPR2/HDAC1/XIAP/TRIM33/IFNGR2/CTNNB1/FNTA
HALLMARK_ANGIOGENESIS	HALLMARK_ANGIOGENESIS	HALLMARK_ANGIOGENESIS	34	0.287821	1.08042	0.314394	0.38428	0.145622	7022	tags=38%, list=23%, signal=30%	TNFRSF21/SPP1/OLR1/VEGFA/S100A4/PTK2/ITGAV/LUM/COL5A2/VCAN/POSTN/JAG1/FSTL1
HALLMARK_HEME_METABOLISM	HALLMARK_HEME_METABOLISM	HALLMARK_HEME_METABOLISM	185	0.210528	1.03798	0.315109	0.38428	0.145622	8183	tags=36%, list=26%, signal=27%	TFRC/SLC30A10/SLC2A1/XK/HTATIP2/GCLM/AQP3/P4HA2/SPTA1/CTSB/GMPS/SDCBP/ENDOD1/LAMP2/DCUN1D1/ACSL6/ASNS/PICALM/RBM38/MFHAS1/RNF19A/MOSPD1/SLC7A11/TOP1/NEK7/SLC6A8/TMCC2/ARL2BP/NFE2L1/ADD2/HDGF/SLC6A9/CDC27/OSBP2/PC/OPTN/MPP1/ABCB6/RIOK3/USP15/ADIPOR1/BACH1/GCLC/DAAM1/UCP2/E2F2/ATG4A/TCEA1/PDZK1IP1/FOXO3/SYNJ1/LPIN2/IGSF3/CPOX/SEC14L1/CAST/XPO7/MBOAT2/GAPVD1/BLVRB/KDM7A/MOCOS/SMOX/KAT2B/KEL/NARF/CAT
HALLMARK_HEDGEHOG_SIGNALING	HALLMARK_HEDGEHOG_SIGNALING	HALLMARK_HEDGEHOG_SIGNALING	34	0.28335	1.06363	0.348485	0.405595	0.153699	5306	tags=38%, list=17%, signal=32%	L1CAM/CDK6/CDK5R1/NRP2/VEGFA/TLE1/NRCAM/AMOT/VLDLR/PTCH1/MYH9/ACHE/SHH
HALLMARK_KRAS_SIGNALING_DN	HALLMARK_KRAS_SIGNALING_DN	HALLMARK_KRAS_SIGNALING_DN	181	-0.278377	-1.0579	0.348812	0.405595	0.153699	5165	tags=20%, list=17%, signal=17%	TAS2R4/FGFR3/ABCB11/P2RY4/NR4A2/CCDC106/MTHFR/C5/MYOT/OXT/NRIP2/ATP6V1B1/GAMT/IL5/CELSR2/TCL1A/ITIH3/IDUA/RGS11/BMPR1B/PTGFR/MYO15A/KRT15/GRID2/PDE6B/BTG2/INSL5/BRDT/CACNA1F/UGT2B17/GP2/ZBTB16/SERPINA10/ARPP21/IRS4/CPB1/KRT1
HALLMARK_ADIPOGENESIS	HALLMARK_ADIPOGENESIS	HALLMARK_ADIPOGENESIS	189	0.195353	0.963531	0.544118	0.611061	0.23156	7961	tags=36%, list=26%, signal=27%	ME1/ANGPT1/SNCG/IDH1/ORM1/TKT/MCCC1/DHCR7/MRPL15/PLIN2/IDH3A/ABCA1/DLAT/SLC1A5/SLC5A6/CYC1/PGM1/GBE1/MTCH2/UBQLN1/COL4A1/ATP1B3/ACLY/HSPB8/SCARB1/YWHAG/TOB1/RTN3/ATL2/TALDO1/ESRRA/G3BP2/SDHC/COQ3/CS/NABP1/ACOX1/DDT/CMBL/PPP1R15B/DLD/RIOK3/ACO2/GRPEL1/CHUK/PFKFB3/SLC25A1/UCP2/DNAJB9/COQ9/AIFM1/APLP2/LPCAT3/GHITM/POR/SLC19A1/ELOVL6/IMMT/ESYT1/CMPK1/MYLK/COX7B/BCL2L13/IFNGR1/LAMA4/SOD1/HIBCH/DNAJC15
HALLMARK_BILE_ACID_METABOLISM	HALLMARK_BILE_ACID_METABOLISM	HALLMARK_BILE_ACID_METABOLISM	108	-0.265639	-0.960125	0.553551	0.611061	0.23156	5095	tags=19%, list=16%, signal=16%	CROT/ABCA6/EPHX2/CH25H/SLC22A18/HSD3B7/ABCA3/CYP7A1/GNMT/CYP46A1/RXRG/DIO1/RBP1/LIPE/ABCA9/PEX11G/ABCA8/APOA1/NR0B2/TTR/SERPINA6
HALLMARK_APICAL_SURFACE	HALLMARK_APICAL_SURFACE	HALLMARK_APICAL_SURFACE	42	-0.296577	-0.936627	0.562176	0.611061	0.23156	8114	tags=33%, list=26%, signal=25%	SULF2/SLC2A4/TMEM8B/PKHD1/MDGA1/GHRL/SLC34A3/AFAP1L2/GATA3/RTN4RL1/CROCC/SCUBE1/GSTM3/NTNG1
HALLMARK_XENOBIOTIC_METABOLISM	HALLMARK_XENOBIOTIC_METABOLISM	HALLMARK_XENOBIOTIC_METABOLISM	187	-0.227613	-0.869008	0.767417	0.816401	0.309373	6025	tags=21%, list=19%, signal=17%	CDA/UPB1/LCAT/ESR1/GSTT2/IGFBP4/ELOVL5/ARG1/CROT/TAT/CDO1/FBP1/GSTM4/DDAH2/ANGPTL3/CYP1A1/PTGES/CYP2E1/CFB/MAOA/IGF1/GNMT/PTGDS/CA2/CYP17A1/ITIH4/F10/VTN/LEAP2/CSAD/HGFAC/RBP4/IGFBP1/PDK4/ACSM1/CYP4F2/ATOH8/GAD1/SERPINA6
HALLMARK_FATTY_ACID_METABOLISM	HALLMARK_FATTY_ACID_METABOLISM	HALLMARK_FATTY_ACID_METABOLISM	152	-0.216471	-0.808011	0.843956	0.879121	0.333141	5260	tags=15%, list=17%, signal=13%	GAPDHS/ELOVL5/XIST/REEP6/AOC3/CYP1A1/D2HGDH/MAOA/CA2/G0S2/ACADS/INMT/BMPR1B/ENO3/GPD1/AQP7/CA6/CYP4A22/LTC4S/CIDEA/CYP4A11/HAO2/CA4
HALLMARK_WNT_BETA_CATENIN_SIGNALING	HALLMARK_WNT_BETA_CATENIN_SIGNALING	HALLMARK_WNT_BETA_CATENIN_SIGNALING	42	0.19952	0.775508	0.891304	0.909494	0.34465	6515	tags=24%, list=21%, signal=19%	DKK1/WNT6/SKP2/GNAI1/ADAM17/HDAC2/PTCH1/NOTCH1/PPARD/JAG1
HALLMARK_UV_RESPONSE_DN	HALLMARK_UV_RESPONSE_DN	HALLMARK_UV_RESPONSE_DN	138	0.176023	0.852544	0.923077	0.923077	0.349798	6980	tags=25%, list=22%, signal=19%	ERBB2/COL11A1/MET/ADORA2B/TFPI/SLC7A1/PLCB4/PRKCA/GCNT1/CDC42BPA/MAP1B/KALRN/LTBP1/SCN8A/VLDLR/NEK7/MAPK14/ANXA2/ATP2C1/COL5A2/INSIG1/ITGB3/ATP2B1/LDLR/ANXA4/ABCC1/SYNJ2/HAS2/DLG1/NFIB/NOTCH2/DAB2/SNAI2/ADD3
