# Supplementary material for: Cancer-associated fibroblasts-derived lncRNA signature as a putative biomarker in breast cancer
Source: Front Oncol. 2022 Nov 2;12:1028664. doi: 10.3389/fonc.2022.1028664 (PMC9667072; doi:10.3389/fonc.2022.1028664)
Supplement: Table S6 — KEGG pathway enrichment of differentially expressed genes. [file Table_6.xlsx]

## Sheet: Sheet1
Table S6. KEGG pathway enrichment of differentially expressed genes.
pathways	ID	Description	setSize	enrichmentScore	NES	pvalue	p.adjust	qvalues	rank	leading_edge	core_enrichment
KEGG_CELL_CYCLE	KEGG_CELL_CYCLE	KEGG_CELL_CYCLE	124	0.513876	2.40262	1e-10	9.3e-09	6.63158e-09	6328	tags=46%, list=20%, signal=37%	CDC6/CCNE2/CCNA1/CCNA2/PLK1/CDK6/BUB1/ORC6/BUB1B/CDC20/MAD2L1/CCNB2/YWHAZ/CCNB1/PRKDC/TTK/RAD21/MCM4/CDC25A/ESPL1/ORC1/CDC45/CDC25B/SKP2/CHEK1/RBL1/CDK1/PTTG1/CCNE1/SMC1B/MCM2/E2F5/MCM6/CDC25C/SMC1A/E2F1/ANAPC1/DBF4/CDK4/YWHAG/YWHAB/CDKN2B/HDAC2/YWHAH/CDKN2A/E2F3/CHEK2/CDC27/YWHAQ/MDM2/GSK3B/PKMYT1/RB1/ATR/CDKN1A/E2F2/PCNA
KEGG_NATURAL_KILLER_CELL_MEDIATED_CYTOTOXICITY	KEGG_NATURAL_KILLER_CELL_MEDIATED_CYTOTOXICITY	KEGG_NATURAL_KILLER_CELL_MEDIATED_CYTOTOXICITY	117	0.537416	2.46705	1e-10	9.3e-09	6.63158e-09	6292	tags=44%, list=20%, signal=36%	ULBP1/ULBP3/ULBP2/RAET1L/IFNG/SHC4/KIR3DL1/CSF2/KIR2DL1/FCGR3A/KIR2DL4/IFNB1/FASLG/FCGR3B/GZMB/ICAM1/KIR2DL3/PRKCA/PRF1/NCR1/PTPN11/FCER1G/KIR2DS4/PIK3CG/TNFSF10/KLRC1/KLRD1/NFATC3/PRKCG/VAV1/TNF/MAPK1/CD244/NRAS/TNFRSF10A/RAET1G/PPP3CA/ITGB2/IFNAR2/RAET1E/PPP3R1/LCP2/MAP2K1/KRAS/CASP3/PIK3CA/MICB/SOS1/SYK/PIK3CB/PIK3R5/CHP1
KEGG_ANTIGEN_PROCESSING_AND_PRESENTATION	KEGG_ANTIGEN_PROCESSING_AND_PRESENTATION	KEGG_ANTIGEN_PROCESSING_AND_PRESENTATION	67	0.54399	2.2908	3.42951e-07	2.1263e-05	1.51621e-05	8704	tags=54%, list=28%, signal=39%	KIR3DL1/KIR2DL1/KIR2DL4/HSPA8/HSP90AA1/CTSS/CTSL/KIR2DL3/HSP90AB1/CTSB/TAP2/LGMN/TAP1/KIR2DS4/KLRC1/KLRD1/CANX/CALR/HSPA5/LTA/HLA-DOA/PDIA3/HLA-DQA1/HLA-DMB/CD4/B2M/HLA-DQA2/NFYA/PSME3/KIR3DL2/HLA-DRA/IFI30/HSPA4/HLA-DRB5/HLA-DPA1/HLA-F
KEGG_PROTEASOME	KEGG_PROTEASOME	KEGG_PROTEASOME	41	0.609155	2.29955	3.4901e-06	0.00016229	0.000115724	9799	tags=80%, list=32%, signal=55%	PSMD3/IFNG/PSMD11/PSMD12/PSMD7/PSMB3/PSMD2/PSME4/PSMA7/PSMD14/PSMD1/POMP/PSMA6/PSMC1/PSMB2/PSMA4/PSMD8/PSMA5/PSMC4/PSMC5/PSMC2/PSMB4/PSME3/PSMA3/PSMB7/PSMB9/PSMB5/PSMB1/PSMC3/PSMD4/PSMD13/PSMC6/PSMF1
KEGG_LYSOSOME	KEGG_LYSOSOME	KEGG_LYSOSOME	120	0.408171	1.89278	8.5654e-06	0.000265726	0.000189482	7110	tags=38%, list=23%, signal=30%	ATP6V0A4/CTSV/CLTC/LAMP3/LAPTM4B/CLTCL1/CTSC/CTSS/CTSL/ARSB/SLC11A1/CTSB/LGMN/AP1S3/GALNS/LAMP2/IGF2R/ABCB9/NPC1/ATP6V0D2/CTSA/AP4E1/AP1G1/GLB1/PSAP/GNPTAB/GM2A/CTSZ/M6PR/AP3S1/CD68/GNS/PLA2G15/AP1B1/AP3M1/AP1S2/LAPTM5/SLC17A5/MAN2B1/GBA/ATP6V0A2/PPT1/HEXB/CD164/SORT1/SCARB2
KEGG_GRAFT_VERSUS_HOST_DISEASE	KEGG_GRAFT_VERSUS_HOST_DISEASE	KEGG_GRAFT_VERSUS_HOST_DISEASE	37	0.611545	2.30694	8.57181e-06	0.000265726	0.000189482	8704	tags=68%, list=28%, signal=49%	IL1A/IFNG/CD80/KIR3DL1/KIR2DL1/FASLG/GZMB/KIR2DL3/CD86/PRF1/KLRC1/KLRD1/TNF/IL1B/HLA-DOA/HLA-DQA1/HLA-DMB/HLA-DQA2/KIR3DL2/CD28/HLA-DRA/FAS/HLA-DRB5/HLA-DPA1/HLA-F
KEGG_TOLL_LIKE_RECEPTOR_SIGNALING_PATHWAY	KEGG_TOLL_LIKE_RECEPTOR_SIGNALING_PATHWAY	KEGG_TOLL_LIKE_RECEPTOR_SIGNALING_PATHWAY	89	0.437442	1.95977	1.73323e-05	0.000460544	0.000328402	7355	tags=46%, list=24%, signal=35%	LBP/CD80/CXCL10/CXCL11/TLR8/CXCL8/SPP1/IFNB1/IL12A/CXCL9/STAT1/CD86/TLR7/TLR4/MAPK10/TLR2/PIK3CG/IRAK1/CCL4/TLR1/TNF/MAPK1/TAB2/CCL3/IFNAR2/MAPK14/MAP2K1/IL1B/PIK3CA/TBK1/FADD/CHUK/PIK3CB/PIK3R5/LY96/IKBKE/CCL5/CD40/TICAM2/TRAF6/MYD88
KEGG_DNA_REPLICATION	KEGG_DNA_REPLICATION	KEGG_DNA_REPLICATION	36	0.570379	2.1276	9.41276e-05	0.00183456	0.00130817	10492	tags=75%, list=34%, signal=50%	MCM4/RFC3/FEN1/MCM2/MCM6/PRIM2/RFC4/RPA4/RNASEH1/DNA2/PRIM1/POLA1/PCNA/POLE3/RFC5/MCM3/MCM5/POLD3/RPA1/MCM7/POLA2/RFC2/POLE2/SSBP1/POLD1/POLE/RNASEH2A
KEGG_FC_GAMMA_R_MEDIATED_PHAGOCYTOSIS	KEGG_FC_GAMMA_R_MEDIATED_PHAGOCYTOSIS	KEGG_FC_GAMMA_R_MEDIATED_PHAGOCYTOSIS	93	0.409621	1.85548	9.72539e-05	0.00183456	0.00130817	7356	tags=46%, list=24%, signal=35%	PLA2G4E/FCGR3A/MYO10/FCGR1A/RPS6KB1/PRKCA/WASF3/PIP5K1B/LYN/ASAP1/PLA2G4A/PIK3CG/FCGR2A/PRKCG/VAV1/HCK/MAPK1/FCGR2B/DOCK2/ASAP2/PLA2G4F/MAP2K1/DNM1L/PIP4K2B/NCF1/LIMK2/PTPRC/PIK3CA/ARPC5/ARPC5L/ARPC2/PLD1/SYK/MARCKS/CRKL/PIK3CB/ARPC1B/PIK3R5/RPS6KB2/CFL1/PIP5K1A/PRKCD/CRK
KEGG_REGULATION_OF_ACTIN_CYTOSKELETON	KEGG_REGULATION_OF_ACTIN_CYTOSKELETON	KEGG_REGULATION_OF_ACTIN_CYTOSKELETON	200	0.323859	1.60752	9.86321e-05	0.00183456	0.00130817	7880	tags=44%, list=25%, signal=33%	ITGB6/MYLK3/ACTN2/DIAPH3/FN1/FGFR4/FGF12/PAK3/ITGA11/FGF5/ITGB4/MSN/ITGAD/PIP5K1B/ITGB1/RDX/BDKRB1/GNA13/PTK2/IQGAP3/MRAS/PIK3CG/FGF11/ITGB7/NCKAP1/DIAPH1/ITGAV/ENAH/VAV1/MAPK1/ITGA5/NRAS/PDGFB/ITGB2/PAK2/NCKAP1L/ACTN4/MAP2K1/TIAM2/PIP4K2C/PIP4K2B/PXN/ITGA1/RRAS2/MYH9/LIMK2/ITGB3/KRAS/PIK3CA/ARPC5/VCL/ARPC5L/IQGAP1/ARPC2/MYL2/ROCK2/SSH1/CHRM3/DIAPH2/ACTN1/SOS1/PFN2/SSH2/CRKL/PIK3CB/ARPC1B/PIK3R5/…
KEGG_BLADDER_CANCER	KEGG_BLADDER_CANCER	KEGG_BLADDER_CANCER	41	0.543089	2.05015	0.000153803	0.00260066	0.00185446	7962	tags=56%, list=26%, signal=42%	MMP1/ERBB2/CXCL8/DAPK1/CDH1/VEGFA/E2F1/THBS1/CDK4/MAPK1/NRAS/CDKN2A/MAP2K1/E2F3/KRAS/MDM2/RB1/CDKN1A/E2F2/MMP9/EGFR/EGF/TYMP
KEGG_CYTOKINE_CYTOKINE_RECEPTOR_INTERACTION	KEGG_CYTOKINE_CYTOKINE_RECEPTOR_INTERACTION	KEGG_CYTOKINE_CYTOKINE_RECEPTOR_INTERACTION	235	0.29511	1.49076	0.000294092	0.00425335	0.00303295	5191	tags=29%, list=17%, signal=24%	EPO/CCL7/IL19/IL1R2/CCL8/CCL18/CCR8/IFNL3/IFNL2/IL1A/IFNG/CSF2/CXCL10/CXCL11/IFNL1/TNFSF9/TNFRSF21/CCR1/CXCL8/CCL15/IL12RB2/IFNB1/BMP7/CXCR1/TNFSF13B/INHBA/IL22RA2/IL12A/TGFBR1/CXCL9/FASLG/MET/IL1RAP/IL2RA/TNFSF4/IL21R/IL10/IL6R/CXCR6/VEGFA/CCL13/GDF5/CCR5/IL12RB1/CCR2/IL2RB/CD70/CNTF/TNFRSF9/TNFSF10/TNFRSF17/PPBP/IL1R1/CCL4/TNF/TNFRSF10A/PDGFB/IL15RA/CCL3/IFNAR2/EDAR/CCL25/IL1B/OSMR/TNFSF14/OSM/…
KEGG_UBIQUITIN_MEDIATED_PROTEOLYSIS	KEGG_UBIQUITIN_MEDIATED_PROTEOLYSIS	KEGG_UBIQUITIN_MEDIATED_PROTEOLYSIS	129	0.351043	1.64992	0.000297277	0.00425335	0.00303295	9740	tags=48%, list=31%, signal=33%	MID1/CDC20/UBE2C/SKP2/UBE2E2/UBE2Z/UBE2W/UBR5/UBE2S/ANAPC1/UBE4A/SMURF2/UBE3C/HUWE1/TRIM37/BRCA1/UBE2L6/WWP2/CDC27/MDM2/UBA2/DDB1/ITCH/UBE2D1/CUL2/UBE2A/SAE1/UBE2N/UBE2J1/UBE2L3/BIRC6/BIRC2/UBA1/CUL5/CBL/UBA6/TRIP12/TRAF6/UBE2G1/CUL4A/NEDD4/UBE2F/UBE2Q1/SMURF1/CUL4B/UBE2O/FBXW11/UBE4B/UBE2QL1/UBE2K/UBE2E1/CDC23/TRIM32/UBE2E3/PPIL2/WWP1/UBA3/CUL3/HERC1/UBE2D2/CUL1/ANAPC10
KEGG_PROGESTERONE_MEDIATED_OOCYTE_MATURATION	KEGG_PROGESTERONE_MEDIATED_OOCYTE_MATURATION	KEGG_PROGESTERONE_MEDIATED_OOCYTE_MATURATION	82	0.416784	1.85203	0.000320306	0.0042555	0.00303448	6182	tags=39%, list=20%, signal=31%	SPDYC/CCNA1/CCNA2/PLK1/BUB1/MAD2L1/ADCY7/CCNB2/CCNB1/CDC25A/HSP90AA1/CDC25B/ADCY2/PRKX/CDK1/HSP90AB1/MAPK10/GNAI1/CDC25C/PIK3CG/ANAPC1/MAPK1/PDE3B/MAPK14/MAP2K1/KRAS/PIK3CA/CDC27/ADCY3/PKMYT1/PIK3CB/PIK3R5
KEGG_AMINO_SUGAR_AND_NUCLEOTIDE_SUGAR_METABOLISM	KEGG_AMINO_SUGAR_AND_NUCLEOTIDE_SUGAR_METABOLISM	KEGG_AMINO_SUGAR_AND_NUCLEOTIDE_SUGAR_METABOLISM	42	0.519501	1.98208	0.000647702	0.00794411	0.00566473	8068	tags=55%, list=26%, signal=41%	HK3/NPL/PGM3/GPI/GNPNAT1/PMM2/RENBP/GALK2/PGM1/UGP2/NANP/GFPT1/GFPT2/CMAS/PGM2/UXS1/UAP1/TSTA3/HEXB/GMDS/HK2/GNE/HK1
KEGG_PATHWAYS_IN_CANCER	KEGG_PATHWAYS_IN_CANCER	KEGG_PATHWAYS_IN_CANCER	316	0.260353	1.31962	0.000738135	0.00794411	0.00566473	6375	tags=31%, list=21%, signal=25%	MMP1/ERBB2/WNT3A/WNT7A/CCNE2/CCNA1/FN1/BIRC5/SLC2A1/CDK6/LAMC2/CXCL8/DAPK1/HIF1A/WNT10A/FGF12/RAD51/WNT6/TGFBR1/COL4A4/WNT2/FASLG/MET/FZD6/BRCA2/CDH1/HSP90AA1/STAT1/SKP2/FGF5/BMP4/PRKCA/CKS1B/ITGB1/VEGFA/CCNE1/HSP90AB1/MAPK10/HSP90B1/TGFA/CYCS/PTK2/PIK3CG/FGF11/E2F1/WNT8B/WNT9A/GSTP1/PRKCG/ITGAV/EGLN3/COL4A1/CDK4/FZD5/MAPK1/NRAS/WNT7B/PDGFB/CDKN2B/HDAC2/CDKN2A/PTCH1/MAP2K1/EGLN1/E2F3/LAMB3/KRAS/M…
KEGG_STEROID_BIOSYNTHESIS	KEGG_STEROID_BIOSYNTHESIS	KEGG_STEROID_BIOSYNTHESIS	17	0.684022	2.01574	0.000775614	0.00794411	0.00566473	7514	tags=88%, list=24%, signal=67%	CEL/SQLE/CYP27B1/DHCR7/MSMO1/SOAT1/LSS/FDFT1/EBP/DHCR24/NSDHL/CYP51A1/SC5D/LIPA/TM7SF2
KEGG_N_GLYCAN_BIOSYNTHESIS	KEGG_N_GLYCAN_BIOSYNTHESIS	KEGG_N_GLYCAN_BIOSYNTHESIS	46	0.498121	1.93617	0.000783532	0.00794411	0.00566473	9733	tags=57%, list=31%, signal=39%	ST6GAL1/RPN2/ALG3/STT3B/MGAT3/STT3A/DPM1/ALG8/ALG11/GANAB/RPN1/DPAGT1/ALG10/MAN2A1/DDOST/B4GALT3/MAN1A2/MGAT4A/MAN1B1/ALG5/MGAT5/MGAT4B/DOLPP1/MGAT1/ALG2/ALG12
KEGG_PANCREATIC_CANCER	KEGG_PANCREATIC_CANCER	KEGG_PANCREATIC_CANCER	69	0.421228	1.80123	0.000811495	0.00794411	0.00566473	6303	tags=36%, list=20%, signal=29%	ERBB2/CDK6/RAD51/TGFBR1/BRCA2/STAT1/VEGFA/MAPK10/TGFA/PIK3CG/E2F1/CDK4/MAPK1/CDKN2A/MAP2K1/E2F3/KRAS/PIK3CA/RALA/PLD1/RB1/CHUK/PIK3CB/PIK3R5/E2F2
KEGG_FRUCTOSE_AND_MANNOSE_METABOLISM	KEGG_FRUCTOSE_AND_MANNOSE_METABOLISM	KEGG_FRUCTOSE_AND_MANNOSE_METABOLISM	33	0.515521	1.86024	0.00116842	0.0108663	0.00774846	8930	tags=61%, list=29%, signal=43%	HK3/AKR1B10/PFKP/PFKFB1/MTMR2/TPI1/PMM2/ALDOC/FBP2/AKR1B1/MTMR6/PFKFB3/PFKFB2/TSTA3/GMDS/PFKFB4/HK2/HK1/ALDOA/PFKL
KEGG_HOMOLOGOUS_RECOMBINATION	KEGG_HOMOLOGOUS_RECOMBINATION	KEGG_HOMOLOGOUS_RECOMBINATION	26	0.576771	1.95558	0.00128456	0.0110607	0.00788707	4477	tags=38%, list=14%, signal=33%	EME1/RAD51/BRCA2/BLM/RAD54B/NBN/XRCC2/TOP3B/RAD54L/RPA4
KEGG_VIBRIO_CHOLERAE_INFECTION	KEGG_VIBRIO_CHOLERAE_INFECTION	KEGG_VIBRIO_CHOLERAE_INFECTION	51	0.453209	1.79777	0.00130825	0.0110607	0.00788707	9359	tags=57%, list=30%, signal=40%	ATP6V0A4/PRKX/ATP6V1C2/PRKCA/ATP6V1C1/KDELR3/ATP6V0D2/PRKCG/MUC2/PDIA4/SEC61A1/ATP6V1A/KDELR2/ADCY3/TJP2/ATP6V1B2/KCNQ1/ATP6V0A2/ARF1/SEC61G/ATP6V1E1/ACTB/ATP6V1H/ATP6V0D1/GNAS/PLCG2/SEC61A2/ACTG1/ATP6V1E2
KEGG_LEISHMANIA_INFECTION	KEGG_LEISHMANIA_INFECTION	KEGG_LEISHMANIA_INFECTION	70	0.398495	1.70607	0.00191329	0.0154727	0.0110332	7672	tags=46%, list=25%, signal=35%	IL1A/IFNG/FCGR3A/IL12A/FCGR1A/FCGR3B/STAT1/NCF2/IL10/ITGB1/TLR4/TLR2/IRAK1/FCGR2A/TNF/MAPK1/TAB2/ITGB2/MAPK14/IL1B/CR1/NCF1/HLA-DOA/HLA-DQA1/HLA-DMB/HLA-DQA2/ITGA4/ITGAM/TRAF6/MYD88/IFNGR1/HLA-DRA
KEGG_OOCYTE_MEIOSIS	KEGG_OOCYTE_MEIOSIS	KEGG_OOCYTE_MEIOSIS	107	0.334835	1.55538	0.00299807	0.022606	0.0161197	5620	tags=36%, list=18%, signal=29%	SPDYC/CCNE2/AURKA/PLK1/BUB1/CDC20/MAD2L1/ADCY7/CCNB2/YWHAZ/CCNB1/ESPL1/ADCY2/PRKX/FBXO5/CDK1/PTTG1/CCNE1/SMC1B/CDC25C/SMC1A/ANAPC1/CALML5/MAPK1/YWHAG/YWHAB/PPP3CA/CAMK2D/YWHAH/PPP3R1/MAP2K1/ITPR3/PPP2R5D/CAMK2A/CDC27/YWHAQ/ADCY3/PKMYT1
KEGG_GLYCOSAMINOGLYCAN_BIOSYNTHESIS_HEPARAN_SULFATE	KEGG_GLYCOSAMINOGLYCAN_BIOSYNTHESIS_HEPARAN_SULFATE	KEGG_GLYCOSAMINOGLYCAN_BIOSYNTHESIS_HEPARAN_SULFATE	26	0.5475	1.85634	0.00303844	0.022606	0.0161197	5147	tags=38%, list=17%, signal=32%	NDST4/HS3ST5/HS6ST3/HS3ST2/EXT1/EXT2/HS2ST1/HS3ST3A1/HS6ST2/HS3ST3B1
KEGG_ARGININE_AND_PROLINE_METABOLISM	KEGG_ARGININE_AND_PROLINE_METABOLISM	KEGG_ARGININE_AND_PROLINE_METABOLISM	51	0.427888	1.69733	0.00328095	0.0234714	0.0167368	3008	tags=27%, list=10%, signal=25%	AOC1/ASS1/NOS1/CKM/ODC1/GLS/CKMT1B/PRODH/P4HA1/AMD1/ALDH1B1/CKMT1A/P4HA2/PYCR1
KEGG_CYSTEINE_AND_METHIONINE_METABOLISM	KEGG_CYSTEINE_AND_METHIONINE_METABOLISM	KEGG_CYSTEINE_AND_METHIONINE_METABOLISM	33	0.476694	1.72013	0.00388926	0.0263518	0.0187908	9301	tags=58%, list=30%, signal=40%	CBS/IL4I1/LDHA/AMD1/LDHB/DNMT3B/LDHC/SMS/TRDMT1/GOT1/GOT2/MTAP/AHCY/ENOPH1/APIP/SDS/LDHAL6B/DNMT1/DNMT3A
KEGG_APOPTOSIS	KEGG_APOPTOSIS	KEGG_APOPTOSIS	84	0.368912	1.6482	0.00396694	0.0263518	0.0187908	7972	tags=40%, list=26%, signal=30%	IL1A/FASLG/IL1RAP/PRKX/ENDOD1/CASP10/CYCS/PIK3CG/IRAK1/TNFSF10/IL1R1/TNF/TNFRSF10A/IRAK2/PPP3CA/CAPN2/PPP3R1/IL1B/CASP3/PIK3CA/FADD/CHUK/PIK3CB/PIK3R5/CHP1/AIFM1/PRKAR2A/PRKAR1A/BIRC2/APAF1/MYD88/CASP8/BID/FAS
KEGG_TYPE_I_DIABETES_MELLITUS	KEGG_TYPE_I_DIABETES_MELLITUS	KEGG_TYPE_I_DIABETES_MELLITUS	39	0.453288	1.70822	0.00413421	0.026516	0.0189078	8704	tags=56%, list=28%, signal=41%	IL1A/IFNG/CD80/HSPD1/IL12A/FASLG/GZMB/CD86/PRF1/TNF/IL1B/LTA/HLA-DOA/HLA-DQA1/HLA-DMB/HLA-DQA2/CD28/HLA-DRA/FAS/HLA-DRB5/HLA-DPA1/HLA-F
KEGG_EPITHELIAL_CELL_SIGNALING_IN_HELICOBACTER_PYLORI_INFECTION	KEGG_EPITHELIAL_CELL_SIGNALING_IN_HELICOBACTER_PYLORI_INFECTION	KEGG_EPITHELIAL_CELL_SIGNALING_IN_HELICOBACTER_PYLORI_INFECTION	67	0.382767	1.61187	0.00461005	0.0285823	0.0203813	8856	tags=45%, list=28%, signal=32%	ATP6V0A4/PTPRZ1/CXCL8/CXCR1/MET/ATP6V1C2/LYN/ATP6V1C1/MAPK10/ATP6V0D2/PTPN11/ADAM17/MAPK14/F11R/SRC/ATP6V1A/CASP3/ADAM10/CHUK/ATP6V1B2/ATP6V0A2/IGSF5/CCL5/EGFR/ATP6V1E1/ATP6V1H/ATP6V0D1/CXCR2/MAPK9/PLCG2
KEGG_TERPENOID_BACKBONE_BIOSYNTHESIS	KEGG_TERPENOID_BACKBONE_BIOSYNTHESIS	KEGG_TERPENOID_BACKBONE_BIOSYNTHESIS	14	0.65025	1.8008	0.00499751	0.0299851	0.0213815	4548	tags=57%, list=15%, signal=49%	IDI1/HMGCS1/ACAT2/PDSS1/PDSS2/FDPS/MVD/HMGCR
KEGG_RETINOL_METABOLISM	KEGG_RETINOL_METABOLISM	KEGG_RETINOL_METABOLISM	48	-0.497855	-1.59427	0.00517051	0.0300395	0.0214204	4113	tags=35%, list=13%, signal=31%	CYP3A4/CYP1A1/UGT2B28/UGT2B15/RDH5/ALDH1A2/CYP2A7/CYP2A13/CYP2C8/ADH1A/ADH4/UGT2B4/ADH1B/CYP4A22/UGT2B17/CYP4A11/UGT2B11
KEGG_NOD_LIKE_RECEPTOR_SIGNALING_PATHWAY	KEGG_NOD_LIKE_RECEPTOR_SIGNALING_PATHWAY	KEGG_NOD_LIKE_RECEPTOR_SIGNALING_PATHWAY	60	0.396394	1.59608	0.00532959	0.0300395	0.0214204	7906	tags=50%, list=25%, signal=37%	CCL7/CCL8/CASP5/CXCL8/HSP90AA1/RIPK2/CCL13/HSP90AB1/MAPK10/HSP90B1/TNF/MAPK1/MEFV/TAB2/MAPK14/NLRC4/IL1B/CARD9/CARD6/NOD2/CHUK/IL18/SUGT1/BIRC2/CCL5/TRAF6/CCL11/CASP1/CASP8/CCL2
KEGG_MISMATCH_REPAIR	KEGG_MISMATCH_REPAIR	KEGG_MISMATCH_REPAIR	23	0.534225	1.75799	0.00585992	0.0313861	0.0223806	10264	tags=61%, list=33%, signal=41%	EXO1/RFC3/RFC4/RPA4/MSH6/PCNA/MSH2/RFC5/POLD3/RPA1/PMS2/RFC2/SSBP1/POLD1
KEGG_SYSTEMIC_LUPUS_ERYTHEMATOSUS	KEGG_SYSTEMIC_LUPUS_ERYTHEMATOSUS	KEGG_SYSTEMIC_LUPUS_ERYTHEMATOSUS	53	0.403304	1.62311	0.00590599	0.0313861	0.0223806	7770	tags=57%, list=25%, signal=43%	ACTN2/IFNG/CD80/FCGR3A/C9/FCGR1A/FCGR3B/C1QB/IL10/C1QC/CD86/GRIN2B/C2/FCGR2A/C1S/TNF/C1QA/FCGR2B/ACTN4/HLA-DOA/HLA-DQA1/ACTN1/HLA-DMB/HLA-DQA2/SSB/CD28/CD40/TRIM21/HLA-DRA/SNRPD3
KEGG_CITRATE_CYCLE_TCA_CYCLE	KEGG_CITRATE_CYCLE_TCA_CYCLE	KEGG_CITRATE_CYCLE_TCA_CYCLE	30	0.514281	1.82439	0.00617709	0.031915	0.0227577	10035	tags=67%, list=32%, signal=45%	IDH1/IDH2/IDH3A/DLAT/ACLY/PDHA1/SDHC/CS/PC/DLD/SUCLA2/ACO2/MDH1/FH/SDHA/OGDH/SDHD/SUCLG1/MDH2/DLST
KEGG_CELL_ADHESION_MOLECULES_CAMS	KEGG_CELL_ADHESION_MOLECULES_CAMS	KEGG_CELL_ADHESION_MOLECULES_CAMS	126	0.304036	1.40384	0.00689918	0.0346824	0.0247311	3437	tags=21%, list=11%, signal=19%	CLDN6/L1CAM/CLDN16/CLDN2/CD80/CDH3/CLDN10/CLDN1/VCAM1/PVR/PDCD1LG2/CDH2/SIGLEC1/SDC1/CDH1/CLDN9/NFASC/CD274/ICAM1/ICOS/CD86/CDH15/ITGB1/NRCAM/CNTN1/CTLA4/ITGB7
KEGG_BASAL_TRANSCRIPTION_FACTORS	KEGG_BASAL_TRANSCRIPTION_FACTORS	KEGG_BASAL_TRANSCRIPTION_FACTORS	33	0.458993	1.65626	0.00743859	0.0364099	0.0259629	9069	tags=48%, list=29%, signal=34%	TAF2/TAF4B/TAF4/TAF13/TAF5/STON1/TAF5L/TBPL1/GTF2E1/GTF2H3/GTF2F2/GTF2H1/TAF7L/TAF11/GTF2E2/GTF2A1
KEGG_ADHERENS_JUNCTION	KEGG_ADHERENS_JUNCTION	KEGG_ADHERENS_JUNCTION	68	0.378028	1.59831	0.00834104	0.0397803	0.0283663	8772	tags=46%, list=28%, signal=33%	ERBB2/ACTN2/TGFBR1/MET/CDH1/LMO7/WASF3/YES1/MAPK1/CSNK2A2/ACTN4/SRC/VCL/IQGAP1/SNAI1/ACTN1/PARD3/CSNK2A1/PTPRF/CTNND1/SNAI2/ACP1/EGFR/EP300/ACTB/CTNNA1/IGF1R/WASF1/FARP2/RAC3/PTPRJ
KEGG_SPLICEOSOME	KEGG_SPLICEOSOME	KEGG_SPLICEOSOME	125	0.30451	1.42295	0.0088503	0.0405108	0.0288871	11624	tags=58%, list=37%, signal=36%	HSPA8/PPIL1/CDC40/SNRPA1/SF3B3/SNRPB2/CDC5L/PUF60/NCBP1/THOC3/PRPF40A/SNRPG/MAGOHB/EFTUD2/NCBP2/PHF5A/USP39/SNRNP200/SF3A3/ALYREF/DHX38/PRPF8/CTNNBL1/PRPF4/DHX16/SF3B6/PRPF3/PRPF18/SNRPD3/SRSF9/SNRPE/U2SURP/DHX15/SRSF1/DDX23/DDX46/SF3A1/SNRPC/EIF4A3/DDX42/LSM6/AQR/LSM3/TRA2B/SMNDC1/WBP11/PLRG1/SF3B4/CRNKL1/SF3B2/SNRPD1/THOC2/BCAS2/DDX5/TCERG1/SNRPF/RBM17/HSPA1B/SF3B1/PRPF19/HNRNPA3/SNRNP27/SNRPB/…
KEGG_RNA_DEGRADATION	KEGG_RNA_DEGRADATION	KEGG_RNA_DEGRADATION	53	0.38902	1.56562	0.0089298	0.0405108	0.0288871	11687	tags=66%, list=38%, signal=41%	HSPD1/CNOT1/MPHOSPH6/PATL1/ENO1/HSPA9/PNPT1/LSM1/XRN2/DIS3/DDX6/XRN1/EDC4/PAPOLA/EXOSC2/CNOT2/PAPOLG/CNOT6/DCPS/EXOSC4/LSM6/TTC37/LSM3/EXOSC8/CNOT7/DCP2/CNOT10/EDC3/C1D/CNOT4/PARN/WDR61/LSM2/EXOSC9/CNOT3
KEGG_FOCAL_ADHESION	KEGG_FOCAL_ADHESION	KEGG_FOCAL_ADHESION	195	0.27158	1.32174	0.00923647	0.0408478	0.0291275	7880	tags=38%, list=25%, signal=29%	ERBB2/ITGB6/MYLK3/ACTN2/SHC4/RASGRF1/COL11A1/FN1/LAMC2/IBSP/SPP1/COL4A4/PAK3/MET/ITGA11/ITGB4/PRKCA/TNC/ITGB1/VEGFA/MAPK10/THBS2/PTK2/PIK3CG/ITGB7/DIAPH1/PRKCG/ITGAV/COL4A1/THBS1/VAV1/FLNA/MAPK1/ITGA5/PDGFB/PAK2/CAPN2/ACTN4/MAP2K1/SRC/LAMB3/PXN/ITGA1/COL5A2/ITGB3/PIK3CA/VCL/GSK3B/MYL2/ROCK2/RAP1B/ACTN1/SOS1/COL4A2/CRKL/PIK3CB/PIK3R5/LAMA1/COL2A1/PPP1CC/PPP1R12A/BIRC2/ITGA4/MYL12A/TLN1/MYLK/CRK/PA…
KEGG_TGF_BETA_SIGNALING_PATHWAY	KEGG_TGF_BETA_SIGNALING_PATHWAY	KEGG_TGF_BETA_SIGNALING_PATHWAY	85	0.333532	1.48776	0.00957939	0.0408478	0.0291275	8774	tags=44%, list=28%, signal=31%	IFNG/BMP8B/BMP7/INHBA/TGFBR1/BMP8A/RPS6KB1/RBL1/BMP4/GDF5/THBS2/E2F5/PITX2/LTBP1/SMURF2/THBS1/TNF/MAPK1/CDKN2B/NODAL/SMAD6/ROCK2/BMP2/TFDP1/LEFTY1/RPS6KB2/ACVR1/PPP2R1B/SMURF1/EP300/SMAD1/RBL2/E2F4/ROCK1/LEFTY2/COMP/INHBC
KEGG_GLYCOSAMINOGLYCAN_BIOSYNTHESIS_KERATAN_SULFATE	KEGG_GLYCOSAMINOGLYCAN_BIOSYNTHESIS_KERATAN_SULFATE	KEGG_GLYCOSAMINOGLYCAN_BIOSYNTHESIS_KERATAN_SULFATE	15	0.6175	1.74201	0.00982444	0.0408478	0.0291275	7701	tags=53%, list=25%, signal=40%	B3GNT7/CHST4/CHST6/ST3GAL1/B4GALT4/CHST2/B3GNT2/B4GALT3
KEGG_NON_SMALL_CELL_LUNG_CANCER	KEGG_NON_SMALL_CELL_LUNG_CANCER	KEGG_NON_SMALL_CELL_LUNG_CANCER	54	0.396008	1.59168	0.00988254	0.0408478	0.0291275	7880	tags=44%, list=25%, signal=33%	ERBB2/CDK6/PRKCA/TGFA/PIK3CG/E2F1/PRKCG/CDK4/MAPK1/NRAS/CDKN2A/MAP2K1/E2F3/KRAS/PIK3CA/RB1/SOS1/PIK3CB/PIK3R5/E2F2/FOXO3/STK4/EGFR/EGF
KEGG_CHEMOKINE_SIGNALING_PATHWAY	KEGG_CHEMOKINE_SIGNALING_PATHWAY	KEGG_CHEMOKINE_SIGNALING_PATHWAY	178	0.275321	1.34455	0.010696	0.0420536	0.0299873	6182	tags=31%, list=20%, signal=25%	CCL7/CCL8/CCL18/CCR8/SHC4/CXCL10/CXCL11/CCR1/CXCL8/CCL15/ADCY7/CXCR1/PLCB1/CXCL9/STAT1/ADCY2/PRKX/PLCB4/GNB4/LYN/CXCR6/CCL13/CCR5/CCR2/GNAI1/PTK2/PIK3CG/PPBP/CCL4/VAV1/HCK/MAPK1/NRAS/DOCK2/CCL3/PLCB3/CCL25/MAP2K1/TIAM2/NCF1/PXN/GRK7/KRAS/PIK3CA/GSK3B/ADCY3/CCR3/ROCK2/RAP1B/SOS1/PARD3/CCL20/CHUK/CRKL/PIK3CB/PIK3R5
KEGG_RENAL_CELL_CARCINOMA	KEGG_RENAL_CELL_CARCINOMA	KEGG_RENAL_CELL_CARCINOMA	65	0.379001	1.58647	0.010811	0.0420536	0.0299873	6182	tags=35%, list=20%, signal=28%	SLC2A1/HIF1A/PAK3/MET/VEGFA/TGFA/PTPN11/PIK3CG/EGLN3/MAPK1/NRAS/PDGFB/PAK2/MAP2K1/EGLN1/KRAS/PIK3CA/RAP1B/SOS1/CUL2/CRKL/PIK3CB/PIK3R5
KEGG_ALLOGRAFT_REJECTION	KEGG_ALLOGRAFT_REJECTION	KEGG_ALLOGRAFT_REJECTION	35	0.46945	1.73032	0.0108525	0.0420536	0.0299873	8704	tags=57%, list=28%, signal=41%	IFNG/CD80/IL12A/FASLG/GZMB/IL10/CD86/PRF1/TNF/HLA-DOA/HLA-DQA1/HLA-DMB/HLA-DQA2/CD28/CD40/HLA-DRA/FAS/HLA-DRB5/HLA-DPA1/HLA-F
KEGG_RIG_I_LIKE_RECEPTOR_SIGNALING_PATHWAY	KEGG_RIG_I_LIKE_RECEPTOR_SIGNALING_PATHWAY	KEGG_RIG_I_LIKE_RECEPTOR_SIGNALING_PATHWAY	53	0.373501	1.50317	0.0160486	0.0609191	0.0434397	7847	tags=40%, list=25%, signal=30%	CXCL10/CXCL8/IFNB1/IL12A/ATG5/IFIH1/MAPK10/CASP10/TNF/TRIM25/MAPK14/TBK1/FADD/CHUK/DDX3X/IKBKE/TRAF6/AZI2/SIKE1/CYLD/CASP8
KEGG_PROTEIN_EXPORT	KEGG_PROTEIN_EXPORT	KEGG_PROTEIN_EXPORT	23	0.493815	1.62501	0.0168303	0.0626087	0.0446446	10199	tags=65%, list=33%, signal=44%	SEC63/SRPRB/SRP72/SEC61A1/SRP54/HSPA5/SRP68/SPCS3/SPCS2/SEC61G/SEC11C/SRP9P1/SEC61A2/SEC62/SEC61B
KEGG_P53_SIGNALING_PATHWAY	KEGG_P53_SIGNALING_PATHWAY	KEGG_P53_SIGNALING_PATHWAY	66	0.368901	1.54879	0.0175707	0.0640812	0.0456946	6839	tags=44%, list=22%, signal=34%	CCNE2/SERPINB5/RRM2/CDK6/CCNB2/CCNB1/GTSE1/CHEK1/CDK1/STEAP3/PERP/RPRM/CCNE1/RRM2B/PPM1D/CYCS/THBS1/CDK4/CDKN2A/CHEK2/IGFBP3/CASP3/MDM2/EI24/ATR/CDKN1A/CD82/ZMAT3/APAF1
KEGG_PENTOSE_PHOSPHATE_PATHWAY	KEGG_PENTOSE_PHOSPHATE_PATHWAY	KEGG_PENTOSE_PHOSPHATE_PATHWAY	26	0.48533	1.64555	0.0192508	0.0688585	0.0491012	8998	tags=73%, list=29%, signal=52%	G6PD/TKT/PFKP/GPI/ALDOC/PGM1/TKTL1/TALDO1/FBP2/RPEL1/RPE/PGM2/PRPS1/PGD/RPIA/DERA/ALDOA/PFKL/PRPS2
KEGG_AUTOIMMUNE_THYROID_DISEASE	KEGG_AUTOIMMUNE_THYROID_DISEASE	KEGG_AUTOIMMUNE_THYROID_DISEASE	36	0.421762	1.57324	0.0211156	0.0741038	0.0528414	8704	tags=56%, list=28%, signal=40%	CD80/FASLG/GZMB/IL10/CD86/PRF1/CTLA4/TSHR/TG/HLA-DOA/HLA-DQA1/HLA-DMB/HLA-DQA2/CD28/CD40/HLA-DRA/FAS/HLA-DRB5/HLA-DPA1/HLA-F
KEGG_SMALL_CELL_LUNG_CANCER	KEGG_SMALL_CELL_LUNG_CANCER	KEGG_SMALL_CELL_LUNG_CANCER	84	0.325399	1.4538	0.0283909	0.0963176	0.0686815	7816	tags=39%, list=25%, signal=29%	CCNE2/FN1/CDK6/LAMC2/COL4A4/SKP2/CKS1B/ITGB1/CCNE1/CYCS/PTK2/PIK3CG/E2F1/ITGAV/COL4A1/CDK4/CDKN2B/E2F3/LAMB3/PIK3CA/RB1/COL4A2/CHUK/PIK3CB/PIK3R5/LAMA1/E2F2/BIRC2/APAF1/TRAF6/CDK2/ITGA3/LAMA4
KEGG_NEUROACTIVE_LIGAND_RECEPTOR_INTERACTION	KEGG_NEUROACTIVE_LIGAND_RECEPTOR_INTERACTION	KEGG_NEUROACTIVE_LIGAND_RECEPTOR_INTERACTION	226	-0.338086	-1.31324	0.028481	0.0963176	0.0686815	5451	tags=27%, list=18%, signal=23%	CRHR1/GLP2R/TACR1/PTGER1/NMBR/HTR1F/P2RX3/DRD1/P2RY4/GABBR1/NPFFR2/ADRA1D/GRIN2C/S1PR1/ADRA1A/ADRA2A/LEPR/VIPR1/PTH1R/NTSR2/GALR1/LTB4R/CALCR/F2RL2/MCHR1/ADORA1/GLRB/GRIK3/GABRG1/ADCYAP1R1/PTGDR/PTGFR/GRIK1/GIPR/CHRNA9/CNR1/DRD2/OXTR/GRID2/CHRNB2/GRIK4/LEP/GABRA2/GCGR/VIPR2/GRM4/PTGER3/AVPR2/GRM7/SSTR1/CCKAR/CTSG/ADRB1/CHRNA2/GRIA4/NPY5R/NPY1R/GRIA2/AGTR1/GRIA1/GLRA3/NPY2R
KEGG_WNT_SIGNALING_PATHWAY	KEGG_WNT_SIGNALING_PATHWAY	KEGG_WNT_SIGNALING_PATHWAY	145	0.267488	1.26093	0.0318914	0.105925	0.0755323	7358	tags=30%, list=24%, signal=23%	WNT3A/WNT7A/MMP7/DKK1/WNT10A/FOSL1/WNT6/PLCB1/WNT2/FZD6/PRKX/PLCB4/PRKCA/MAPK10/VANGL1/CACYBP/WNT8B/NFATC3/WNT9A/PRKCG/FZD5/CSNK2A2/WNT7B/PPP3CA/CAMK2D/PLCB3/PPP3R1/PRICKLE1/PPP2R5D/CAMK2A/GSK3B/ROCK2/CSNK2A1/PPARD/LRP6/DAAM1/CHP1/WNT10B/CAMK2G/DVL3/PPP2R1B/WNT5B/RUVBL1/TBL1XR1
KEGG_T_CELL_RECEPTOR_SIGNALING_PATHWAY	KEGG_T_CELL_RECEPTOR_SIGNALING_PATHWAY	KEGG_T_CELL_RECEPTOR_SIGNALING_PATHWAY	105	0.289035	1.33282	0.0363321	0.118557	0.08454	7133	tags=35%, list=23%, signal=27%	IFNG/CSF2/PAK3/IL10/ICOS/CTLA4/PIK3CG/NFATC3/CDK4/VAV1/TNF/MAPK1/NRAS/NCK1/PPP3CA/PAK2/MAPK14/PPP3R1/LCP2/MAP2K1/PTPRC/KRAS/PIK3CA/GSK3B/PRKCQ/SOS1/CD4/CHUK/PIK3CB/PIK3R5/DLG1/CHP1/PDCD1/CBL/NCK2/CD28/CD3G
KEGG_TRYPTOPHAN_METABOLISM	KEGG_TRYPTOPHAN_METABOLISM	KEGG_TRYPTOPHAN_METABOLISM	38	0.3921	1.48365	0.0419786	0.134621	0.0959946	3023	tags=24%, list=10%, signal=21%	AOC1/KYNU/KMO/TDO2/IDO1/IL4I1/ALDH1B1/ACAT2/CYP1B1
KEGG_VASCULAR_SMOOTH_MUSCLE_CONTRACTION	KEGG_VASCULAR_SMOOTH_MUSCLE_CONTRACTION	KEGG_VASCULAR_SMOOTH_MUSCLE_CONTRACTION	108	-0.376768	-1.35789	0.0455581	0.143624	0.102414	4563	tags=20%, list=15%, signal=17%	ADRA1D/NPR1/ADRA1A/PLA2G6/PLA2G2A/JMJD7-PLA2G4B/PLA2G4B/RAMP1/ADCY4/PLA2G1B/RAMP2/CACNA1D/ADCY1/MYH11/PLA2G2C/CACNA1F/CYP4A22/CALML6/CYP4A11/RAMP3/CALML3/AGTR1
KEGG_CHRONIC_MYELOID_LEUKEMIA	KEGG_CHRONIC_MYELOID_LEUKEMIA	KEGG_CHRONIC_MYELOID_LEUKEMIA	73	0.320834	1.37869	0.0497202	0.152703	0.108889	6341	tags=36%, list=20%, signal=28%	SHC4/CDK6/TGFBR1/PTPN11/PIK3CG/E2F1/CDK4/MAPK1/NRAS/HDAC2/CDKN2A/MAP2K1/E2F3/KRAS/PIK3CA/MECOM/MDM2/RB1/SOS1/CHUK/CRKL/PIK3CB/PIK3R5/CDKN1A/E2F2/BCR
KEGG_PYRIMIDINE_METABOLISM	KEGG_PYRIMIDINE_METABOLISM	KEGG_PYRIMIDINE_METABOLISM	98	0.292141	1.32836	0.0500801	0.152703	0.108889	7962	tags=43%, list=26%, signal=32%	TXNRD1/RRM2/NT5E/NT5C2/TK1/CTPS1/POLR3G/PNP/POLR2K/RRM2B/PRIM2/CMPK2/UPP1/POLR3B/UCK2/NME1/POLR2C/POLR1B/PNPT1/POLR2B/RRM1/POLR3A/PRIM1/POLR3F/POLR2D/POLR1C/TYMS/POLA1/NME2/POLR1A/NME1-NME2/POLR2F/POLE3/UMPS/CANT1/CMPK1/DPYD/DCK/POLD3/CAD/CTPS2/TYMP
KEGG_GLYCEROLIPID_METABOLISM	KEGG_GLYCEROLIPID_METABOLISM	KEGG_GLYCEROLIPID_METABOLISM	39	0.378293	1.4256	0.0540249	0.162075	0.115571	5034	tags=26%, list=16%, signal=22%	CEL/AWAT2/LIPG/DGKG/PNPLA3/ALDH1B1/DGKI/LCLAT1/AKR1B1/LIPC
KEGG_STARCH_AND_SUCROSE_METABOLISM	KEGG_STARCH_AND_SUCROSE_METABOLISM	KEGG_STARCH_AND_SUCROSE_METABOLISM	34	-0.463355	-1.39694	0.0551905	0.162943	0.116191	5055	tags=35%, list=16%, signal=30%	PYGM/GCK/ENPP3/UGT2B28/GYS2/UGT2B15/AMY2B/UGT2B4/MGAM/UGT2B17/UGT2B11/G6PC2
KEGG_ERBB_SIGNALING_PATHWAY	KEGG_ERBB_SIGNALING_PATHWAY	KEGG_ERBB_SIGNALING_PATHWAY	85	0.291563	1.30056	0.0569701	0.163742	0.11676	7037	tags=36%, list=23%, signal=28%	ERBB2/SHC4/PAK3/RPS6KB1/PRKCA/EIF4EBP1/MAPK10/TGFA/PTK2/PIK3CG/PRKCG/MAPK1/NRAS/NCK1/PAK2/CAMK2D/MAP2K1/SRC/CAMK2A/KRAS/PIK3CA/GSK3B/SOS1/CRKL/PIK3CB/PIK3R5/CDKN1A/CAMK2G/CBL/RPS6KB2/NCK2
KEGG_PYRUVATE_METABOLISM	KEGG_PYRUVATE_METABOLISM	KEGG_PYRUVATE_METABOLISM	39	0.373671	1.40819	0.0572216	0.163742	0.11676	5986	tags=38%, list=19%, signal=31%	ME1/LDHA/LDHB/ALDH1B1/ACAT2/ACACA/DLAT/PKM/LDHC/ME2/PDHA1/AKR1B1/GLO1/PC/DLD
KEGG_DRUG_METABOLISM_OTHER_ENZYMES	KEGG_DRUG_METABOLISM_OTHER_ENZYMES	KEGG_DRUG_METABOLISM_OTHER_ENZYMES	38	-0.454508	-1.38777	0.0601307	0.169459	0.120837	6109	tags=37%, list=20%, signal=30%	CYP3A43/CDA/CYP3A7/UPB1/CYP3A4/UGT2B28/UPP2/UGT2B15/CYP2A7/CYP2A13/UGT2B4/NAT1/UGT2B17/UGT2B11
KEGG_GLYCOLYSIS_GLUCONEOGENESIS	KEGG_GLYCOLYSIS_GLUCONEOGENESIS	KEGG_GLYCOLYSIS_GLUCONEOGENESIS	57	0.330537	1.33478	0.0642976	0.178498	0.127282	5101	tags=40%, list=16%, signal=34%	ALDH3A1/PGK1/ALDH3B2/HK3/LDHA/PFKP/LDHB/PGAM4/ALDH1B1/GAPDH/GPI/ENO1/DLAT/TPI1/ALDOC/PKM/PGAM1/PGM1/LDHC/PDHA1/FBP2/GALM/ALDH3B1
KEGG_HEDGEHOG_SIGNALING_PATHWAY	KEGG_HEDGEHOG_SIGNALING_PATHWAY	KEGG_HEDGEHOG_SIGNALING_PATHWAY	54	0.329086	1.3227	0.0655017	0.179166	0.127759	3510	tags=26%, list=11%, signal=23%	WNT3A/ZIC2/WNT7A/BMP8B/BMP7/WNT10A/WNT6/WNT2/BMP8A/PRKX/BMP4/RAB23/WNT8B/WNT9A
KEGG_ARACHIDONIC_ACID_METABOLISM	KEGG_ARACHIDONIC_ACID_METABOLISM	KEGG_ARACHIDONIC_ACID_METABOLISM	53	-0.421925	-1.36968	0.0669145	0.180378	0.128623	3946	tags=28%, list=13%, signal=25%	PTGES/PLA2G6/CYP2E1/PLA2G2A/PTGDS/JMJD7-PLA2G4B/PLA2G4B/ALOX15B/PLA2G1B/CYP2C8/CYP4F2/PLA2G2C/CYP4A22/LTC4S/CYP4A11
KEGG_GLUTATHIONE_METABOLISM	KEGG_GLUTATHIONE_METABOLISM	KEGG_GLUTATHIONE_METABOLISM	46	0.366599	1.42495	0.0701729	0.186459	0.132959	2169	tags=24%, list=7%, signal=22%	GSTA2/GGT1/GSTA1/GPX2/RRM2/G6PD/IDH1/ODC1/GCLM/MGST1/IDH2
KEGG_JAK_STAT_SIGNALING_PATHWAY	KEGG_JAK_STAT_SIGNALING_PATHWAY	KEGG_JAK_STAT_SIGNALING_PATHWAY	134	0.262187	1.23431	0.0778268	0.201626	0.143774	5191	tags=22%, list=17%, signal=19%	EPO/IL19/IFNL3/IFNL2/IFNG/CSF2/IFNL1/IL12RB2/IFNB1/IL22RA2/IL12A/IL2RA/STAT1/IL21R/IL10/IL6R/SOCS7/IL12RB1/IL2RB/CNTF/PTPN11/PIK3CG/IL13RA2/IL15RA/IFNAR2/STAM/OSMR/OSM/PIK3CA/IL9R
KEGG_DRUG_METABOLISM_CYTOCHROME_P450	KEGG_DRUG_METABOLISM_CYTOCHROME_P450	KEGG_DRUG_METABOLISM_CYTOCHROME_P450	55	-0.414204	-1.35596	0.0780488	0.201626	0.143774	7225	tags=49%, list=23%, signal=38%	ADH1C/ADH6/GSTO2/CYP3A43/CYP3A7/GSTZ1/FMO2/GSTT2/GSTM4/CYP3A4/GSTM1/UGT2B28/CYP2E1/MAOA/UGT2B15/CYP2A7/CYP2A13/GSTM5/CYP2C8/ADH1A/GSTM3/ADH4/UGT2B4/ADH1B/GSTM2/UGT2B17/UGT2B11
KEGG_RNA_POLYMERASE	KEGG_RNA_POLYMERASE	KEGG_RNA_POLYMERASE	29	0.408878	1.42478	0.0812217	0.206261	0.147079	6523	tags=41%, list=21%, signal=33%	POLR3G/POLR2K/POLR3B/POLR2C/POLR1B/POLR2B/POLR3A/POLR3F/POLR2D/POLR1C/POLR1A/POLR2F
KEGG_MELANOGENESIS	KEGG_MELANOGENESIS	KEGG_MELANOGENESIS	99	0.277456	1.25781	0.0820609	0.206261	0.147079	7245	tags=40%, list=23%, signal=31%	WNT3A/WNT7A/TYRP1/ADCY7/WNT10A/WNT6/PLCB1/WNT2/FZD6/ADCY2/PRKX/PLCB4/PRKCA/GNAI1/CREB3L2/WNT8B/WNT9A/PRKCG/CALML5/FZD5/MAPK1/NRAS/WNT7B/CAMK2D/PLCB3/MAP2K1/CREB3L1/CAMK2A/KRAS/GSK3B/ADCY3/KITLG/WNT10B/CAMK2G/CALM1/GNAI3/MITF/DVL3/EDN1/WNT5B
KEGG_LEUKOCYTE_TRANSENDOTHELIAL_MIGRATION	KEGG_LEUKOCYTE_TRANSENDOTHELIAL_MIGRATION	KEGG_LEUKOCYTE_TRANSENDOTHELIAL_MIGRATION	111	0.276396	1.28958	0.0861188	0.213575	0.152294	7234	tags=38%, list=23%, signal=29%	CLDN6/CLDN16/ACTN2/CLDN2/CLDN10/CLDN1/VCAM1/CYBB/CLDN9/NCF2/ICAM1/MSN/PRKCA/ITGB1/GNAI1/PTK2/PTPN11/PIK3CG/PRKCG/VAV1/ITGB2/MAPK14/F11R/ACTN4/NCF1/PXN/PIK3CA/VCL/MYL2/ROCK2/RAP1B/ACTN1/OCLN/PIK3CB/PIK3R5/CTNND1/MMP9/EZR/GNAI3/ITGA4/ITGAM/MYL12A
KEGG_GLYCOSPHINGOLIPID_BIOSYNTHESIS_LACTO_AND_NEOLACTO_SERIES	KEGG_GLYCOSPHINGOLIPID_BIOSYNTHESIS_LACTO_AND_NEOLACTO_SERIES	KEGG_GLYCOSPHINGOLIPID_BIOSYNTHESIS_LACTO_AND_NEOLACTO_SERIES	25	0.401502	1.36194	0.0884709	0.216521	0.154395	5588	tags=40%, list=18%, signal=33%	B3GNT3/FUT3/B3GNT5/B3GNT4/B3GALT5/FUT4/ST3GAL4/GCNT2/B4GALT4/FUT1
KEGG_ENDOCYTOSIS	KEGG_ENDOCYTOSIS	KEGG_ENDOCYTOSIS	179	0.244037	1.19463	0.0910333	0.217442	0.155052	10440	tags=48%, list=34%, signal=32%	TFRC/SH3GL3/CLTC/CLTCL1/CXCR1/EPN3/FGFR4/HSPA8/MET/IL2RA/DNAJC6/PIP5K1B/CCR5/ASAP1/AGAP2/IL2RB/SMAP1/VTA1/CHMP4C/RAB22A/PRKCI/SMURF2/ACAP2/SNF8/ASAP2/STAM/DNM1L/SRC/PIP4K2B/GRK7/SH3KBP1/MDM2/LDLR/CHMP2B/PLD1/ITCH/USP8/PARD3/ARFGAP3/CBL/DAB2/RAB11FIP4/IL2RG/AP2M1/TRAF6/PIP5K1A/NEDD4/VPS37B/RAB5A/EEA1/EGFR/SMURF1/EGF/EHD1/CHMP3/GIT2/FLT1/STAMBP/EHD3/CXCR2/CSF1R/IGF1R/HGS/RBSN/HLA-F/RAB11FIP1/ARAP2/…
KEGG_SULFUR_METABOLISM	KEGG_SULFUR_METABOLISM	KEGG_SULFUR_METABOLISM	12	0.533226	1.40038	0.0911854	0.217442	0.155052	1582	tags=25%, list=5%, signal=24%	SULT1E1/CHST11/PAPSS2
KEGG_TASTE_TRANSDUCTION	KEGG_TASTE_TRANSDUCTION	KEGG_TASTE_TRANSDUCTION	36	-0.435186	-1.32095	0.0990753	0.233266	0.166336	7583	tags=39%, list=24%, signal=29%	TAS2R14/TAS2R5/PDE1A/GNB3/TAS2R20/TAS2R4/TAS2R19/TAS2R31/TAS2R3/ADCY4/TAS2R50/ASIC2/GRM4/GNG3
KEGG_PROXIMAL_TUBULE_BICARBONATE_RECLAMATION	KEGG_PROXIMAL_TUBULE_BICARBONATE_RECLAMATION	KEGG_PROXIMAL_TUBULE_BICARBONATE_RECLAMATION	21	-0.502924	-1.37012	0.105556	0.245417	0.175	5823	tags=43%, list=19%, signal=35%	SLC9A3/ATP1B2/AQP1/CA2/PCK1/ATP1A4/ATP1A2/CA4/SLC4A4
KEGG_O_GLYCAN_BIOSYNTHESIS	KEGG_O_GLYCAN_BIOSYNTHESIS	KEGG_O_GLYCAN_BIOSYNTHESIS	27	0.394082	1.35386	0.108972	0.250231	0.178433	3358	tags=33%, list=11%, signal=30%	ST6GALNAC1/GALNT14/GALNT13/GALNT3/ST3GAL1/GALNT12/GCNT1/C1GALT1/B4GALT5
KEGG_LYSINE_DEGRADATION	KEGG_LYSINE_DEGRADATION	KEGG_LYSINE_DEGRADATION	39	0.342071	1.2891	0.111111	0.252033	0.179718	11379	tags=54%, list=37%, signal=34%	PLOD2/ALDH1B1/ACAT2/SUV39H2/PIPOX/AADAT/SETD7/PLOD1/PLOD3/AASDHPPT/SUV39H1/NSD1/OGDH/SETD1B/ACAT1/DLST/SETDB1/ALDH7A1/EHHADH/ASH1L/HADHA
KEGG_MTOR_SIGNALING_PATHWAY	KEGG_MTOR_SIGNALING_PATHWAY	KEGG_MTOR_SIGNALING_PATHWAY	50	0.325388	1.28669	0.128762	0.288372	0.20563	7352	tags=34%, list=24%, signal=26%	EIF4E1B/HIF1A/RPS6KB1/EIF4EBP1/VEGFA/PIK3CG/MAPK1/DDIT4/RHEB/PIK3CA/PRKAA1/PIK3CB/PIK3R5/CAB39/RPS6KB2/EIF4E2/RPS6KA3
KEGG_ABC_TRANSPORTERS	KEGG_ABC_TRANSPORTERS	KEGG_ABC_TRANSPORTERS	44	0.323017	1.23719	0.130233	0.288372	0.20563	3038	tags=27%, list=10%, signal=25%	ABCC2/ABCA12/ABCC4/ABCC12/ABCC11/ABCA4/ABCD1/TAP2/TAP1/ABCA1/ABCB9/ABCC3
KEGG_SELENOAMINO_ACID_METABOLISM	KEGG_SELENOAMINO_ACID_METABOLISM	KEGG_SELENOAMINO_ACID_METABOLISM	24	0.380342	1.2665	0.135036	0.295492	0.210707	4415	tags=21%, list=14%, signal=18%	GGT1/CBS/PAPSS2/MARS2/SEPHS2
KEGG_GLIOMA	KEGG_GLIOMA	KEGG_GLIOMA	65	0.296038	1.23919	0.139918	0.299276	0.213406	6811	tags=43%, list=22%, signal=34%	SHC4/CDK6/PRKCA/TGFA/PIK3CG/E2F1/PRKCG/CALML5/CDK4/MAPK1/NRAS/PDGFB/CAMK2D/CDKN2A/MAP2K1/E2F3/CAMK2A/KRAS/PIK3CA/MDM2/RB1/SOS1/PIK3CB/PIK3R5/CDKN1A/E2F2/CAMK2G/CALM1
KEGG_PENTOSE_AND_GLUCURONATE_INTERCONVERSIONS	KEGG_PENTOSE_AND_GLUCURONATE_INTERCONVERSIONS	KEGG_PENTOSE_AND_GLUCURONATE_INTERCONVERSIONS	16	-0.508563	-1.30916	0.140625	0.299276	0.213406	3844	tags=31%, list=12%, signal=27%	UGT2B28/UGT2B15/UGT2B4/UGT2B17/UGT2B11
KEGG_CYTOSOLIC_DNA_SENSING_PATHWAY	KEGG_CYTOSOLIC_DNA_SENSING_PATHWAY	KEGG_CYTOSOLIC_DNA_SENSING_PATHWAY	40	0.330378	1.24658	0.141593	0.299276	0.213406	7151	tags=42%, list=23%, signal=33%	CXCL10/AIM2/IFNB1/POLR3G/CCL4/ZBP1/POLR3B/IL1B/POLR3A/TBK1/POLR3F/POLR1C/CHUK/ADAR/IL18/IKBKE/CCL5
KEGG_COMPLEMENT_AND_COAGULATION_CASCADES	KEGG_COMPLEMENT_AND_COAGULATION_CASCADES	KEGG_COMPLEMENT_AND_COAGULATION_CASCADES	61	0.295704	1.20251	0.150602	0.311542	0.222152	4051	tags=30%, list=13%, signal=26%	FGG/FGB/PLAU/C9/F5/TFPI/C1QB/C1QC/CD55/C3AR1/CD59/BDKRB1/CPB2/C5AR1/C2/PLAUR/C1S/C1QA
KEGG_ASCORBATE_AND_ALDARATE_METABOLISM	KEGG_ASCORBATE_AND_ALDARATE_METABOLISM	KEGG_ASCORBATE_AND_ALDARATE_METABOLISM	13	-0.536052	-1.30008	0.150746	0.311542	0.222152	3844	tags=38%, list=12%, signal=34%	UGT2B28/UGT2B15/UGT2B4/UGT2B17/UGT2B11
KEGG_NUCLEOTIDE_EXCISION_REPAIR	KEGG_NUCLEOTIDE_EXCISION_REPAIR	KEGG_NUCLEOTIDE_EXCISION_REPAIR	44	0.320243	1.22657	0.153488	0.313723	0.223708	12026	tags=59%, list=39%, signal=36%	RFC3/RFC4/RPA4/RAD23B/DDB1/PCNA/POLE3/GTF2H3/RFC5/GTF2H1/CUL4A/POLD3/RPA1/CUL4B/ERCC4/RFC2/POLE2/ERCC6/POLD1/POLE/ERCC8/MNAT1/ERCC3/LIG1/RAD23A/POLD2
KEGG_CARDIAC_MUSCLE_CONTRACTION	KEGG_CARDIAC_MUSCLE_CONTRACTION	KEGG_CARDIAC_MUSCLE_CONTRACTION	70	-0.361958	-1.22293	0.158151	0.31974	0.227998	5745	tags=21%, list=18%, signal=18%	MYH7/COX4I2/ATP1B2/MYL3/TNNC1/CACNA2D3/CACNA2D2/COX7A1/CACNB2/CACNA1D/ATP1A4/CACNA1F/ATP1A2/COX6A2/COX6B2
KEGG_PATHOGENIC_ESCHERICHIA_COLI_INFECTION	KEGG_PATHOGENIC_ESCHERICHIA_COLI_INFECTION	KEGG_PATHOGENIC_ESCHERICHIA_COLI_INFECTION	55	0.299176	1.2041	0.164835	0.32967	0.235079	7037	tags=45%, list=23%, signal=35%	CLDN1/TUBA1C/YWHAZ/CDH1/TUBB1/TUBA4A/PRKCA/ITGB1/TLR4/TUBA1B/NCK1/TUBB6/ARPC5/ARPC5L/YWHAQ/CTTN/ARPC2/ROCK2/OCLN/ARPC1B/NCL/LY96/EZR/TUBB/NCK2
KEGG_OTHER_GLYCAN_DEGRADATION	KEGG_OTHER_GLYCAN_DEGRADATION	KEGG_OTHER_GLYCAN_DEGRADATION	14	0.464853	1.28736	0.172727	0.341779	0.243714	6973	tags=43%, list=22%, signal=33%	NEU4/FUCA2/GLB1/MAN2B1/GBA/HEXB
KEGG_PRION_DISEASES	KEGG_PRION_DISEASES	KEGG_PRION_DISEASES	32	0.337566	1.21099	0.180392	0.351091	0.250353	5552	tags=41%, list=18%, signal=33%	IL1A/C9/STIP1/C1QB/PRKX/C1QC/PRNP/MAPK1/C1QA/MAP2K1/IL1B/HSPA5/NOTCH1
KEGG_PROSTATE_CANCER	KEGG_PROSTATE_CANCER	KEGG_PROSTATE_CANCER	88	0.255935	1.14438	0.181208	0.351091	0.250353	6303	tags=33%, list=20%, signal=26%	ERBB2/CCNE2/HSP90AA1/CCNE1/HSP90AB1/HSP90B1/TGFA/SRD5A2/CREB3L2/PIK3CG/E2F1/GSTP1/MAPK1/NRAS/PDGFB/MAP2K1/CREB3L1/E2F3/KRAS/PIK3CA/MDM2/GSK3B/RB1/SOS1/CHUK/PIK3CB/PIK3R5/CDKN1A/E2F2
KEGG_HEMATOPOIETIC_CELL_LINEAGE	KEGG_HEMATOPOIETIC_CELL_LINEAGE	KEGG_HEMATOPOIETIC_CELL_LINEAGE	80	0.25701	1.12929	0.183544	0.351951	0.250967	5191	tags=25%, list=17%, signal=21%	EPO/IL1R2/IL1A/TFRC/CSF2/CD38/FCGR1A/IL2RA/CD55/IL6R/MME/CD59/IL1R1/TNF/ITGA5/IL1B/CR1/ITGA1/ITGB3/IL9R
KEGG_LONG_TERM_POTENTIATION	KEGG_LONG_TERM_POTENTIATION	KEGG_LONG_TERM_POTENTIATION	68	-0.35656	-1.20485	0.187275	0.35544	0.253455	1907	tags=10%, list=6%, signal=10%	RAPGEF3/ADCY1/CAMK2B/CALML6/CALML3/GRIA2/GRIA1
KEGG_METABOLISM_OF_XENOBIOTICS_BY_CYTOCHROME_P450	KEGG_METABOLISM_OF_XENOBIOTICS_BY_CYTOCHROME_P450	KEGG_METABOLISM_OF_XENOBIOTICS_BY_CYTOCHROME_P450	53	-0.371909	-1.20732	0.19083	0.35853	0.255658	7225	tags=45%, list=23%, signal=35%	ADH1C/ADH6/GSTO2/CYP3A43/CYP3A7/GSTZ1/GSTT2/GSTM4/CYP3A4/GSTM1/CYP1A1/UGT2B28/CYP2E1/UGT2B15/GSTM5/CYP2C8/ADH1A/GSTM3/ADH4/UGT2B4/ADH1B/GSTM2/UGT2B17/UGT2B11
KEGG_INTESTINAL_IMMUNE_NETWORK_FOR_IGA_PRODUCTION	KEGG_INTESTINAL_IMMUNE_NETWORK_FOR_IGA_PRODUCTION	KEGG_INTESTINAL_IMMUNE_NETWORK_FOR_IGA_PRODUCTION	45	0.305686	1.17463	0.197115	0.366635	0.261437	8585	tags=51%, list=28%, signal=37%	PIGR/CD80/TNFSF13B/IL10/ICOS/CD86/ITGB7/TNFRSF17/IL15RA/CCL25/HLA-DOA/HLA-DQA1/HLA-DMB/HLA-DQA2/ITGA4/CD28/CD40/HLA-DRA/LTBR/HLA-DRB5/ICOSLG/AICDA/HLA-DPA1
KEGG_NON_HOMOLOGOUS_END_JOINING	KEGG_NON_HOMOLOGOUS_END_JOINING	KEGG_NON_HOMOLOGOUS_END_JOINING	11	0.479329	1.24412	0.202312	0.372575	0.265673	9757	tags=73%, list=31%, signal=50%	PRKDC/FEN1/XRCC6/XRCC4/NHEJ1/DCLRE1C/XRCC5/LIG4
KEGG_INOSITOL_PHOSPHATE_METABOLISM	KEGG_INOSITOL_PHOSPHATE_METABOLISM	KEGG_INOSITOL_PHOSPHATE_METABOLISM	54	0.286584	1.15187	0.207254	0.377934	0.269494	6162	tags=31%, list=20%, signal=25%	MIOX/PLCB1/PLCB4/IMPA2/IPMK/PIP5K1B/TPI1/IMPA1/PIK3CG/PLCB3/PIP4K2C/PIP4K2B/IPPK/PIK3CA/OCRL/SYNJ2/PIK3CB
KEGG_LINOLEIC_ACID_METABOLISM	KEGG_LINOLEIC_ACID_METABOLISM	KEGG_LINOLEIC_ACID_METABOLISM	25	-0.42103	-1.19541	0.211034	0.381091	0.271746	6109	tags=44%, list=20%, signal=35%	CYP3A43/CYP3A7/CYP3A4/PLA2G6/CYP2E1/PLA2G2A/JMJD7-PLA2G4B/PLA2G4B/PLA2G1B/CYP2C8/PLA2G2C
KEGG_BIOSYNTHESIS_OF_UNSATURATED_FATTY_ACIDS	KEGG_BIOSYNTHESIS_OF_UNSATURATED_FATTY_ACIDS	KEGG_BIOSYNTHESIS_OF_UNSATURATED_FATTY_ACIDS	20	0.371762	1.17289	0.215753	0.385867	0.275151	5622	tags=40%, list=18%, signal=33%	FADS2/SCD/FADS1/BAAT/ACOT7/HSD17B12/YOD1/ACOX1
KEGG_ECM_RECEPTOR_INTERACTION	KEGG_ECM_RECEPTOR_INTERACTION	KEGG_ECM_RECEPTOR_INTERACTION	82	0.266556	1.18447	0.219264	0.38841	0.276965	4997	tags=28%, list=16%, signal=24%	ITGB6/COL11A1/FN1/LAMC2/IBSP/SPP1/COL4A4/SDC1/HMMR/ITGA11/ITGB4/TNC/ITGB1/THBS2/ITGB7/ITGAV/COL4A1/THBS1/ITGA5/LAMB3/ITGA1/COL5A2/ITGB3
KEGG_GLYCOSPHINGOLIPID_BIOSYNTHESIS_GANGLIO_SERIES	KEGG_GLYCOSPHINGOLIPID_BIOSYNTHESIS_GANGLIO_SERIES	KEGG_GLYCOSPHINGOLIPID_BIOSYNTHESIS_GANGLIO_SERIES	15	0.428993	1.21022	0.228296	0.400595	0.285653	7605	tags=47%, list=24%, signal=35%	B4GALNT1/ST3GAL1/SLC33A1/GLB1/ST6GALNAC4/HEXB/ST8SIA1
KEGG_PURINE_METABOLISM	KEGG_PURINE_METABOLISM	KEGG_PURINE_METABOLISM	149	0.227828	1.08581	0.230944	0.401455	0.286267	6683	tags=36%, list=21%, signal=28%	RRM2/PDE6A/NT5E/ADCY7/PAPSS2/ADCY2/NT5C2/ADCY10/POLR3G/PNP/POLR2K/XDH/GMPS/PDE7A/RRM2B/PDE4B/PRIM2/PPAT/GUCY1A2/PKM/ADSL/AK4/POLR3B/NME1/PDE3B/GART/POLR2C/POLR1B/PNPT1/POLR2B/ENPP1/PAICS/RRM1/POLR3A/PRIM1/ADCY3/POLR3F/NUDT5/POLR2D/POLR1C/PDE10A/ADA/PRPS1/POLA1/ADK/NME2/HPRT1/POLR1A/NME1-NME2/POLR2F/ATIC/GDA/POLE3
KEGG_SPHINGOLIPID_METABOLISM	KEGG_SPHINGOLIPID_METABOLISM	KEGG_SPHINGOLIPID_METABOLISM	35	0.307249	1.13247	0.25	0.430556	0.307018	7403	tags=40%, list=24%, signal=31%	UGT8/SGPP2/ACER3/NEU4/SGMS2/CERK/DEGS1/GLB1/ENPP7/SGPP1/SPTLC2/GBA/SPTLC1/B4GALT6
KEGG_RENIN_ANGIOTENSIN_SYSTEM	KEGG_RENIN_ANGIOTENSIN_SYSTEM	KEGG_RENIN_ANGIOTENSIN_SYSTEM	16	-0.463223	-1.19245	0.264205	0.447233	0.31891	581	tags=31%, list=2%, signal=31%	AGT/ANPEP/CMA1/CTSG/AGTR1
KEGG_GLYCOSAMINOGLYCAN_BIOSYNTHESIS_CHONDROITIN_SULFATE	KEGG_GLYCOSAMINOGLYCAN_BIOSYNTHESIS_CHONDROITIN_SULFATE	KEGG_GLYCOSAMINOGLYCAN_BIOSYNTHESIS_CHONDROITIN_SULFATE	22	0.34471	1.11606	0.264493	0.447233	0.31891	11206	tags=59%, list=36%, signal=38%	CHST11/CHST3/DSE/CSGALNACT2/CHSY3/B3GAT1/CHPF/XYLT1/CSGALNACT1/CHST13/UST/XYLT2/CHST15
KEGG_VALINE_LEUCINE_AND_ISOLEUCINE_DEGRADATION	KEGG_VALINE_LEUCINE_AND_ISOLEUCINE_DEGRADATION	KEGG_VALINE_LEUCINE_AND_ISOLEUCINE_DEGRADATION	43	0.287527	1.10475	0.278539	0.460067	0.328061	2643	tags=16%, list=9%, signal=15%	BCAT1/IL4I1/HMGCS1/MCCC1/ALDH1B1/ACAT2/OXCT1
KEGG_B_CELL_RECEPTOR_SIGNALING_PATHWAY	KEGG_B_CELL_RECEPTOR_SIGNALING_PATHWAY	KEGG_B_CELL_RECEPTOR_SIGNALING_PATHWAY	74	0.250168	1.07726	0.27907	0.460067	0.328061	10095	tags=49%, list=32%, signal=33%	PIK3AP1/LYN/LILRB3/PIK3CG/NFATC3/DAPP1/VAV1/MAPK1/FCGR2B/NRAS/PPP3CA/PPP3R1/MAP2K1/KRAS/PIK3CA/GSK3B/SOS1/SYK/CHUK/PIK3CB/PIK3R5/CHP1/BTK/RASGRP3/CD72/RAC3/INPP5D/PLCG2/RAF1/MALT1/NFKBIB/RAC1/VAV2/NFKBIE/HRAS/AKT3
KEGG_OLFACTORY_TRANSDUCTION	KEGG_OLFACTORY_TRANSDUCTION	KEGG_OLFACTORY_TRANSDUCTION	51	-0.34883	-1.12372	0.279503	0.460067	0.328061	6233	tags=35%, list=20%, signal=28%	OR13J1/OR2A7/CLCA4/OR7C1/OR7D2/OR5K2/OR2C1/OR13A1/OR52N4/OR2W3/OR2A1/CNGA3/CNGA4/OR2L13/CAMK2B/CALML6/OR2T8/CALML3
KEGG_FATTY_ACID_METABOLISM	KEGG_FATTY_ACID_METABOLISM	KEGG_FATTY_ACID_METABOLISM	41	-0.359327	-1.11837	0.304738	0.497203	0.354542	9203	tags=37%, list=30%, signal=26%	GCDH/ACADSB/ALDH3A2/ACADL/ECI1/ACADVL/ADH1C/ADH6/CPT1B/ACADS/ADH1A/ADH4/ADH1B/CYP4A22/CYP4A11
KEGG_ALANINE_ASPARTATE_AND_GLUTAMATE_METABOLISM	KEGG_ALANINE_ASPARTATE_AND_GLUTAMATE_METABOLISM	KEGG_ALANINE_ASPARTATE_AND_GLUTAMATE_METABOLISM	29	0.309821	1.0796	0.314176	0.508146	0.362345	7662	tags=59%, list=25%, signal=44%	AGXT/ASS1/IL4I1/GLS/ASNS/PPAT/ACY3/GFPT1/ADSL/GFPT2/GPT2/GLUD2/GOT1/GOT2/ALDH4A1/CAD/ALDH5A1
KEGG_PHENYLALANINE_METABOLISM	KEGG_PHENYLALANINE_METABOLISM	KEGG_PHENYLALANINE_METABOLISM	17	0.382062	1.1259	0.329966	0.524807	0.374226	6691	tags=47%, list=22%, signal=37%	ALDH3A1/ALDH3B2/IL4I1/PRDX6/ALDH3B1/ALDH1A3/GOT1/GOT2
KEGG_LONG_TERM_DEPRESSION	KEGG_LONG_TERM_DEPRESSION	KEGG_LONG_TERM_DEPRESSION	64	-0.328169	-1.09825	0.33012	0.524807	0.374226	3943	tags=17%, list=13%, signal=15%	PLA2G6/PLA2G2A/IGF1/JMJD7-PLA2G4B/PLA2G4B/GNAO1/PLA2G1B/GRID2/PLA2G2C/GRIA2/GRIA1
KEGG_VALINE_LEUCINE_AND_ISOLEUCINE_BIOSYNTHESIS	KEGG_VALINE_LEUCINE_AND_ISOLEUCINE_BIOSYNTHESIS	KEGG_VALINE_LEUCINE_AND_ISOLEUCINE_BIOSYNTHESIS	7	0.495726	1.13305	0.333333	0.525424	0.374665	6259	tags=43%, list=20%, signal=34%	BCAT1/PDHA1/IARS2
KEGG_BASAL_CELL_CARCINOMA	KEGG_BASAL_CELL_CARCINOMA	KEGG_BASAL_CELL_CARCINOMA	54	0.26602	1.06922	0.34715	0.542605	0.386917	5427	tags=26%, list=17%, signal=21%	WNT3A/WNT7A/WNT10A/WNT6/WNT2/FZD6/BMP4/WNT8B/WNT9A/FZD5/WNT7B/PTCH1/SHH/GSK3B
KEGG_MATURITY_ONSET_DIABETES_OF_THE_YOUNG	KEGG_MATURITY_ONSET_DIABETES_OF_THE_YOUNG	KEGG_MATURITY_ONSET_DIABETES_OF_THE_YOUNG	17	0.370275	1.09116	0.353535	0.547897	0.39069	2875	tags=29%, list=9%, signal=27%	MAFA/HNF1B/BHLHA15/NKX2-2/FOXA3
KEGG_BETA_ALANINE_METABOLISM	KEGG_BETA_ALANINE_METABOLISM	KEGG_BETA_ALANINE_METABOLISM	21	-0.397954	-1.08415	0.359722	0.547897	0.39069	1073	tags=19%, list=3%, signal=18%	UPB1/AOC3/ABAT/GAD1
KEGG_ALPHA_LINOLENIC_ACID_METABOLISM	KEGG_ALPHA_LINOLENIC_ACID_METABOLISM	KEGG_ALPHA_LINOLENIC_ACID_METABOLISM	17	-0.421542	-1.09444	0.360284	0.547897	0.39069	3943	tags=35%, list=13%, signal=31%	PLA2G6/PLA2G2A/JMJD7-PLA2G4B/PLA2G4B/PLA2G1B/PLA2G2C
KEGG_AMINOACYL_TRNA_BIOSYNTHESIS	KEGG_AMINOACYL_TRNA_BIOSYNTHESIS	KEGG_AMINOACYL_TRNA_BIOSYNTHESIS	22	0.321207	1.03996	0.362319	0.547897	0.39069	6492	tags=27%, list=21%, signal=22%	DARS2/MARS2/NARS2/YARS2/IARS2/FARSB
KEGG_PROPANOATE_METABOLISM	KEGG_PROPANOATE_METABOLISM	KEGG_PROPANOATE_METABOLISM	32	0.290682	1.04279	0.372549	0.557036	0.397207	10880	tags=53%, list=35%, signal=35%	LDHA/LDHB/ALDH1B1/ACAT2/ACACA/LDHC/SUCLA2/PCCA/ACSS3/HIBCH/LDHAL6B/SUCLG1/ACAT1/ACSS1/ALDH7A1/EHHADH/ACSS2
KEGG_TYPE_II_DIABETES_MELLITUS	KEGG_TYPE_II_DIABETES_MELLITUS	KEGG_TYPE_II_DIABETES_MELLITUS	44	-0.338062	-1.06677	0.378653	0.557036	0.397207	2696	tags=16%, list=9%, signal=15%	SOCS2/ADIPOQ/KCNJ11/CACNA1D/ABCC8/CACNA1G/IRS4
KEGG_GALACTOSE_METABOLISM	KEGG_GALACTOSE_METABOLISM	KEGG_GALACTOSE_METABOLISM	24	0.310332	1.03337	0.379562	0.557036	0.397207	4713	tags=33%, list=15%, signal=28%	LCT/HK3/PFKP/GALK2/PGM1/GLB1/UGP2/AKR1B1
KEGG_TYROSINE_METABOLISM	KEGG_TYROSINE_METABOLISM	KEGG_TYROSINE_METABOLISM	39	0.273498	1.03068	0.380342	0.557036	0.397207	1416	tags=13%, list=5%, signal=12%	TH/ALDH3A1/TYRP1/ALDH3B2/IL4I1
KEGG_NITROGEN_METABOLISM	KEGG_NITROGEN_METABOLISM	KEGG_NITROGEN_METABOLISM	23	-0.378328	-1.05858	0.39726	0.577269	0.411635	6981	tags=39%, list=22%, signal=30%	GLS2/GLUL/HAL/CA3/CA2/AMT/CA14/CA6/CA4
KEGG_DORSO_VENTRAL_AXIS_FORMATION	KEGG_DORSO_VENTRAL_AXIS_FORMATION	KEGG_DORSO_VENTRAL_AXIS_FORMATION	23	0.307542	1.01204	0.400735	0.577804	0.412017	8259	tags=52%, list=27%, signal=38%	MAPK1/SPIRE1/PIWIL4/MAP2K1/KRAS/ETV7/NOTCH1/SOS1/NOTCH2/CPEB1/EGFR/ETS1
KEGG_NICOTINATE_AND_NICOTINAMIDE_METABOLISM	KEGG_NICOTINATE_AND_NICOTINAMIDE_METABOLISM	KEGG_NICOTINATE_AND_NICOTINAMIDE_METABOLISM	24	0.304248	1.01311	0.405109	0.579618	0.41331	3630	tags=29%, list=12%, signal=26%	CD38/NT5E/NT5C2/NMNAT2/PNP/QPRT/NAMPT
KEGG_BUTANOATE_METABOLISM	KEGG_BUTANOATE_METABOLISM	KEGG_BUTANOATE_METABOLISM	32	-0.350753	-1.04297	0.410977	0.583525	0.416096	1073	tags=25%, list=3%, signal=24%	HMGCL/ACSM5/BDH2/ACADS/ABAT/ACSM1/ACSM2A/GAD1
KEGG_GNRH_SIGNALING_PATHWAY	KEGG_GNRH_SIGNALING_PATHWAY	KEGG_GNRH_SIGNALING_PATHWAY	97	-0.291539	-1.0386	0.423926	0.59735	0.425954	3943	tags=14%, list=13%, signal=13%	PLA2G6/PLA2G2A/JUN/JMJD7-PLA2G4B/PLA2G4B/ADCY4/PLA2G1B/CACNA1D/ADCY1/CAMK2B/PLA2G2C/CACNA1F/CALML6/CALML3
KEGG_PEROXISOME	KEGG_PEROXISOME	KEGG_PEROXISOME	77	0.232296	1.00794	0.434783	0.608042	0.433578	4940	tags=22%, list=16%, signal=19%	AGXT/IDH1/FAR2/ACSL1/IDH2/ABCD1/SOD2/XDH/ACSL6/PRDX1/PIPOX/BAAT/ACOX2/ACSL4/PEX13/ACSL3/NUDT19
KEGG_ETHER_LIPID_METABOLISM	KEGG_ETHER_LIPID_METABOLISM	KEGG_ETHER_LIPID_METABOLISM	28	-0.340543	-0.991788	0.491275	0.676053	0.482075	5696	tags=29%, list=18%, signal=23%	ENPP2/CHPT1/PLA2G6/PLA2G2A/JMJD7-PLA2G4B/PLA2G4B/PLA2G1B/PLA2G2C
KEGG_ARRHYTHMOGENIC_RIGHT_VENTRICULAR_CARDIOMYOPATHY_ARVC	KEGG_ARRHYTHMOGENIC_RIGHT_VENTRICULAR_CARDIOMYOPATHY_ARVC	KEGG_ARRHYTHMOGENIC_RIGHT_VENTRICULAR_CARDIOMYOPATHY_ARVC	70	-0.292879	-0.98954	0.493917	0.676053	0.482075	4535	tags=20%, list=15%, signal=17%	LAMA2/CTNNA3/SGCA/LEF1/CACNA2D3/ITGA10/ITGA7/CACNA2D2/GJA1/CACNB2/CACNA1D/CTNNA2/DES/CACNA1F
KEGG_MELANOMA	KEGG_MELANOMA	KEGG_MELANOMA	66	0.233731	0.981292	0.494318	0.676053	0.482075	6303	tags=35%, list=20%, signal=28%	CDK6/FGF12/MET/CDH1/FGF5/PIK3CG/FGF11/E2F1/CDK4/MAPK1/NRAS/PDGFB/CDKN2A/MAP2K1/E2F3/KRAS/PIK3CA/MDM2/RB1/PIK3CB/PIK3R5/CDKN1A/E2F2
KEGG_PPAR_SIGNALING_PATHWAY	KEGG_PPAR_SIGNALING_PATHWAY	KEGG_PPAR_SIGNALING_PATHWAY	64	-0.291887	-0.976828	0.509639	0.687024	0.489898	4141	tags=20%, list=13%, signal=18%	CPT1B/SLC27A1/CYP7A1/RXRG/PCK1/ADIPOQ/AQP7/PLIN1/APOA1/CYP4A22/FABP4/CYP4A11/UCP1
KEGG_HISTIDINE_METABOLISM	KEGG_HISTIDINE_METABOLISM	KEGG_HISTIDINE_METABOLISM	28	0.282192	0.977108	0.509728	0.687024	0.489898	3344	tags=18%, list=11%, signal=16%	AOC1/ALDH3A1/ALDH3B2/ALDH1B1/ACY3
KEGG_PRIMARY_IMMUNODEFICIENCY	KEGG_PRIMARY_IMMUNODEFICIENCY	KEGG_PRIMARY_IMMUNODEFICIENCY	34	0.258877	0.942242	0.518672	0.694051	0.494909	10634	tags=50%, list=34%, signal=33%	ICOS/TAP2/TAP1/UNG/PTPRC/CD4/ADA/BTK/IL2RG/CD40/DCLRE1C/AICDA/RAG1/CD8A/LCK/JAK3/IKBKG
KEGG_ENDOMETRIAL_CANCER	KEGG_ENDOMETRIAL_CANCER	KEGG_ENDOMETRIAL_CANCER	52	0.239464	0.957342	0.533679	0.700666	0.499626	8255	tags=33%, list=27%, signal=24%	ERBB2/CDH1/PIK3CG/MAPK1/NRAS/MAP2K1/KRAS/PIK3CA/GSK3B/SOS1/PIK3CB/PIK3R5/FOXO3/EGFR/EGF/APC/CTNNA1
KEGG_ADIPOCYTOKINE_SIGNALING_PATHWAY	KEGG_ADIPOCYTOKINE_SIGNALING_PATHWAY	KEGG_ADIPOCYTOKINE_SIGNALING_PATHWAY	65	-0.287864	-0.963547	0.536791	0.700666	0.499626	7712	tags=23%, list=25%, signal=17%	SLC2A4/IRS1/STK11/IKBKB/SOCS3/ACACB/PRKAA2/CPT1B/LEPR/RXRG/PCK1/ADIPOQ/LEP/G6PC2/IRS4
KEGG_STEROID_HORMONE_BIOSYNTHESIS	KEGG_STEROID_HORMONE_BIOSYNTHESIS	KEGG_STEROID_HORMONE_BIOSYNTHESIS	40	-0.311212	-0.964145	0.539948	0.700666	0.499626	4113	tags=35%, list=13%, signal=30%	CYP3A43/CYP3A7/CYP11A1/CYP3A4/CYP1A1/UGT2B28/CYP7A1/CYP17A1/UGT2B15/CYP21A2/UGT2B4/HSD3B2/UGT2B17/UGT2B11
KEGG_DILATED_CARDIOMYOPATHY	KEGG_DILATED_CARDIOMYOPATHY	KEGG_DILATED_CARDIOMYOPATHY	85	-0.276839	-0.965572	0.542891	0.700666	0.499626	4636	tags=24%, list=15%, signal=20%	TTN/SGCG/TGFB3/MYH7/MYL3/LAMA2/SGCA/IGF1/TNNC1/CACNA2D3/ITGA10/ITGA7/ADCY4/CACNA2D2/CACNB2/CACNA1D/ADCY1/DES/CACNA1F/ADRB1
KEGG_TAURINE_AND_HYPOTAURINE_METABOLISM	KEGG_TAURINE_AND_HYPOTAURINE_METABOLISM	KEGG_TAURINE_AND_HYPOTAURINE_METABOLISM	9	-0.425592	-0.952282	0.544444	0.700666	0.499626	1401	tags=56%, list=5%, signal=53%	GGT7/GGT5/CDO1/CSAD/GAD1
KEGG_PARKINSONS_DISEASE	KEGG_PARKINSONS_DISEASE	KEGG_PARKINSONS_DISEASE	109	0.209599	0.973967	0.546218	0.700666	0.499626	8061	tags=31%, list=26%, signal=23%	TH/UCHL1/SLC6A3/NDUFB9/LRRK2/CYCS/CYC1/VDAC1/SLC25A5/UBE2L6/CASP3/SDHC/NDUFS1/GPR37/VDAC2/UQCRB/COX5A/UBE2J1/UBE2L3/NDUFB5/UQCRFS1/UBA1/APAF1/NDUFB3/PPID/NDUFA4L2/UBE2G1/COX7B/SDHA/UQCRH/VDAC3/NDUFA9/NDUFS2/NDUFC2
KEGG_FOLATE_BIOSYNTHESIS	KEGG_FOLATE_BIOSYNTHESIS	KEGG_FOLATE_BIOSYNTHESIS	8	0.375652	0.888675	0.562162	0.716179	0.510688	5339	tags=50%, list=17%, signal=41%	GGH/GCH1/DHFR/PTS
KEGG_GLYCOSPHINGOLIPID_BIOSYNTHESIS_GLOBO_SERIES	KEGG_GLYCOSPHINGOLIPID_BIOSYNTHESIS_GLOBO_SERIES	KEGG_GLYCOSPHINGOLIPID_BIOSYNTHESIS_GLOBO_SERIES	14	0.326936	0.905413	0.566667	0.717007	0.511278	9547	tags=57%, list=31%, signal=40%	ST3GAL1/B3GALT5/FUT1/B3GALNT1/HEXB/ST8SIA1/FUT2/NAGA
KEGG_ONE_CARBON_POOL_BY_FOLATE	KEGG_ONE_CARBON_POOL_BY_FOLATE	KEGG_ONE_CARBON_POOL_BY_FOLATE	17	0.30908	0.910827	0.572391	0.719072	0.512751	6595	tags=41%, list=21%, signal=32%	MTHFD1L/MTHFD2/SHMT2/GART/DHFR/TYMS/ATIC
KEGG_CIRCADIAN_RHYTHM_MAMMAL	KEGG_CIRCADIAN_RHYTHM_MAMMAL	KEGG_CIRCADIAN_RHYTHM_MAMMAL	13	-0.377138	-0.914668	0.579104	0.719072	0.512751	9759	tags=62%, list=31%, signal=42%	NPAS2/BHLHE41/CSNK1E/PER2/PER3/CRY2/BHLHE40/PER1
KEGG_ALDOSTERONE_REGULATED_SODIUM_REABSORPTION	KEGG_ALDOSTERONE_REGULATED_SODIUM_REABSORPTION	KEGG_ALDOSTERONE_REGULATED_SODIUM_REABSORPTION	40	-0.300864	-0.932086	0.579897	0.719072	0.512751	1014	tags=8%, list=3%, signal=7%	ATP1A4/ATP1A2/IRS4
KEGG_LIMONENE_AND_PINENE_DEGRADATION	KEGG_LIMONENE_AND_PINENE_DEGRADATION	KEGG_LIMONENE_AND_PINENE_DEGRADATION	9	0.35532	0.883259	0.596774	0.735099	0.524179	5440	tags=22%, list=18%, signal=18%	ALDH1B1/YOD1
KEGG_PORPHYRIN_AND_CHLOROPHYLL_METABOLISM	KEGG_PORPHYRIN_AND_CHLOROPHYLL_METABOLISM	KEGG_PORPHYRIN_AND_CHLOROPHYLL_METABOLISM	27	-0.321328	-0.928573	0.600806	0.735197	0.524249	3844	tags=19%, list=12%, signal=16%	UGT2B28/UGT2B15/UGT2B4/UGT2B17/UGT2B11
KEGG_AXON_GUIDANCE	KEGG_AXON_GUIDANCE	KEGG_AXON_GUIDANCE	126	0.204433	0.943934	0.606061	0.73524	0.52428	5679	tags=27%, list=18%, signal=22%	L1CAM/SEMA3D/EFNA2/EPHB2/PAK3/MET/DPYSL5/UNC5A/ITGB1/ROBO1/SEMA7A/EPHB1/EFNA5/GNAI1/PTK2/PLXNA1/EPHA3/PLXNC1/NFATC3/ABLIM1/MAPK1/NRAS/NCK1/PPP3CA/PAK2/NGEF/PPP3R1/PLXNB3/LIMK2/KRAS/GSK3B/EPHB3/ROCK2/UNC5B
KEGG_GAP_JUNCTION	KEGG_GAP_JUNCTION	KEGG_GAP_JUNCTION	84	-0.266004	-0.924522	0.608747	0.73524	0.52428	2706	tags=11%, list=9%, signal=10%	TUBB8/TUBB2B/ADCY4/GJA1/DRD2/ADCY1/ADRB1/TUBA3D/TUBA3E
KEGG_AMYOTROPHIC_LATERAL_SCLEROSIS_ALS	KEGG_AMYOTROPHIC_LATERAL_SCLEROSIS_ALS	KEGG_AMYOTROPHIC_LATERAL_SCLEROSIS_ALS	52	-0.275237	-0.890816	0.642769	0.768362	0.547898	1975	tags=8%, list=6%, signal=7%	BCL2/NEFL/GRIA2/GRIA1
KEGG_REGULATION_OF_AUTOPHAGY	KEGG_REGULATION_OF_AUTOPHAGY	KEGG_REGULATION_OF_AUTOPHAGY	20	0.278713	0.879328	0.64726	0.768362	0.547898	10764	tags=55%, list=35%, signal=36%	IFNG/ATG5/PRKAA1/ATG4A/ATG3/GABARAPL1/ATG7/PIK3R4/ATG4C/ATG12/GABARAPL2
KEGG_HYPERTROPHIC_CARDIOMYOPATHY_HCM	KEGG_HYPERTROPHIC_CARDIOMYOPATHY_HCM	KEGG_HYPERTROPHIC_CARDIOMYOPATHY_HCM	79	-0.258699	-0.892869	0.651605	0.768362	0.547898	6398	tags=24%, list=21%, signal=19%	TTN/SGCG/TGFB3/MYH7/PRKAA2/MYL3/LAMA2/IL6/SGCA/IGF1/TNNC1/CACNA2D3/ITGA10/ITGA7/CACNA2D2/CACNB2/CACNA1D/DES/CACNA1F
KEGG_VEGF_SIGNALING_PATHWAY	KEGG_VEGF_SIGNALING_PATHWAY	KEGG_VEGF_SIGNALING_PATHWAY	73	0.213068	0.915599	0.652695	0.768362	0.547898	6292	tags=30%, list=20%, signal=24%	PLA2G4E/PRKCA/VEGFA/PLA2G4A/PTK2/PIK3CG/NFATC3/PRKCG/MAPK1/NRAS/PPP3CA/PLA2G3/MAPK14/PPP3R1/MAP2K1/SRC/PXN/KRAS/PIK3CA/PIK3CB/PIK3R5/CHP1
KEGG_GLYCINE_SERINE_AND_THREONINE_METABOLISM	KEGG_GLYCINE_SERINE_AND_THREONINE_METABOLISM	KEGG_GLYCINE_SERINE_AND_THREONINE_METABOLISM	31	0.245418	0.876333	0.666667	0.779874	0.556107	3336	tags=19%, list=11%, signal=17%	PSAT1/AGXT/CBS/SHMT2/PIPOX/PHGDH
KEGG_GLYCOSAMINOGLYCAN_DEGRADATION	KEGG_GLYCOSAMINOGLYCAN_DEGRADATION	KEGG_GLYCOSAMINOGLYCAN_DEGRADATION	20	0.269446	0.850089	0.681507	0.792252	0.564933	5147	tags=35%, list=17%, signal=29%	HPSE/ARSB/GALNS/GLB1/GNS/HS3ST3A1/HS3ST3B1
KEGG_RIBOSOME	KEGG_RIBOSOME	KEGG_RIBOSOME	87	0.202439	0.907152	0.688742	0.795689	0.567384	24809	tags=100%, list=80%, signal=20%	MRPL13/RPL10L/RPL19/RPL22L1/RPL23/RPL7/RPL30/RPL3L/RPS20/RPS10/RSL24D1/RPL23A/RPL8/RPL39/RPL35A/RPL26L1/RPS3/RPL17/RPS24/RPSA/RPL38/RPS7/RPL21/RPLP0/RPS17/RPS27A/RPL27/RPL6/RPS21/RPS16/RPL27A/RPS12/RPL4/RPS2/RPS19/RPL35/RPS26/RPS13/RPS18/RPS5/UBA52/RPS25/RPS27/RPL5/RPS15A/RPL18A/RPL41/RPL37/RPL22/RPL24/RPL7A/RPL37A/RPS3A/RPL15/RPL36A/RPL10A/RPS11/RPS27L/RPS29/RPL32/RPL36AL/RPL13/FAU/RPLP2/RPS23/R…
KEGG_GLYOXYLATE_AND_DICARBOXYLATE_METABOLISM	KEGG_GLYOXYLATE_AND_DICARBOXYLATE_METABOLISM	KEGG_GLYOXYLATE_AND_DICARBOXYLATE_METABOLISM	15	-0.326944	-0.824992	0.7178	0.824141	0.587673	122	tags=13%, list=0%, signal=13%	HYI/HAO2
KEGG_VIRAL_MYOCARDITIS	KEGG_VIRAL_MYOCARDITIS	KEGG_VIRAL_MYOCARDITIS	68	0.207522	0.87741	0.727811	0.830508	0.592213	8756	tags=44%, list=28%, signal=32%	CD80/ICAM1/CD55/CD86/PRF1/EIF4G1/CYCS/CXADR/EIF4G2/MYH15/ITGB2/MYH9/CASP3/HLA-DOA/HLA-DQA1/HLA-DMB/MYH14/HLA-DQA2/CD28/CD40/HLA-DRA/ACTB/CASP8/BID/HLA-DRB5/DAG1/HLA-DPA1/HLA-F/RAC3/ABL2
KEGG_CALCIUM_SIGNALING_PATHWAY	KEGG_CALCIUM_SIGNALING_PATHWAY	KEGG_CALCIUM_SIGNALING_PATHWAY	168	-0.229293	-0.867698	0.739741	0.838974	0.59825	2045	tags=10%, list=7%, signal=9%	ADCY4/PTGFR/ERBB4/OXTR/CACNA1D/ADCY1/CAMK2B/PTGER3/CACNA1G/CACNA1F/PLCZ1/CCKAR/CALML6/ADRB1/CALML3/AGTR1
KEGG_PRIMARY_BILE_ACID_BIOSYNTHESIS	KEGG_PRIMARY_BILE_ACID_BIOSYNTHESIS	KEGG_PRIMARY_BILE_ACID_BIOSYNTHESIS	16	0.261971	0.745772	0.828859	0.927392	0.661298	5358	tags=38%, list=17%, signal=31%	AKR1D1/BAAT/CYP7B1/ACOX2/CYP39A1/CYP8B1
KEGG_NEUROTROPHIN_SIGNALING_PATHWAY	KEGG_NEUROTROPHIN_SIGNALING_PATHWAY	KEGG_NEUROTROPHIN_SIGNALING_PATHWAY	125	-0.217557	-0.801907	0.830189	0.927392	0.661298	1975	tags=6%, list=6%, signal=6%	BCL2/NTRK3/SHC2/CAMK2B/NGFR/CALML6/CALML3/IRS4
KEGG_ASTHMA	KEGG_ASTHMA	KEGG_ASTHMA	26	-0.256256	-0.734621	0.832659	0.927392	0.661298	7410	tags=23%, list=24%, signal=18%	EPX/PRG2/MS4A2/IL5/FCER1A/IL4
KEGG_TIGHT_JUNCTION	KEGG_TIGHT_JUNCTION	KEGG_TIGHT_JUNCTION	126	-0.209252	-0.773157	0.883721	0.972149	0.693213	5907	tags=16%, list=19%, signal=13%	JAM2/MYH4/MYH7/CLDN15/MYH3/CTNNA3/RAB3B/MYH7B/CLDN20/CLDN11/MYH1/MYH8/MYL5/MYH2/MYH11/CTNNA2/MAGI2/CLDN5/CLDN19/MYL7
KEGG_ACUTE_MYELOID_LEUKEMIA	KEGG_ACUTE_MYELOID_LEUKEMIA	KEGG_ACUTE_MYELOID_LEUKEMIA	57	0.195533	0.789605	0.88764	0.972149	0.693213	6182	tags=28%, list=20%, signal=23%	CCNA1/RPS6KB1/EIF4EBP1/PIK3CG/MAPK1/NRAS/MAP2K1/KRAS/PIK3CA/PIM2/SOS1/RARA/PPARD/CHUK/PIK3CB/PIK3R5
KEGG_ALZHEIMERS_DISEASE	KEGG_ALZHEIMERS_DISEASE	KEGG_ALZHEIMERS_DISEASE	148	-0.208265	-0.779068	0.888889	0.972149	0.693213	1203	tags=5%, list=4%, signal=5%	COX7A1/CACNA1D/CACNA1F/CALML6/COX6A2/COX6B2/CALML3/MAPT
KEGG_PHOSPHATIDYLINOSITOL_SIGNALING_SYSTEM	KEGG_PHOSPHATIDYLINOSITOL_SIGNALING_SYSTEM	KEGG_PHOSPHATIDYLINOSITOL_SIGNALING_SYSTEM	76	0.193184	0.836031	0.89375	0.972149	0.693213	6811	tags=30%, list=22%, signal=24%	PLCB1/DGKG/PLCB4/IMPA2/PRKCA/PIP5K1B/IMPA1/PIK3CG/DGKI/PRKCG/CALML5/PLCB3/ITPR3/PIP4K2C/PIP4K2B/IPPK/PIK3CA/OCRL/SYNJ2/PIK3CB/PIK3R5/SYNJ1/CALM1
KEGG_GLYCOSYLPHOSPHATIDYLINOSITOL_GPI_ANCHOR_BIOSYNTHESIS	KEGG_GLYCOSYLPHOSPHATIDYLINOSITOL_GPI_ANCHOR_BIOSYNTHESIS	KEGG_GLYCOSYLPHOSPHATIDYLINOSITOL_GPI_ANCHOR_BIOSYNTHESIS	24	0.21328	0.710199	0.916058	0.990621	0.706385	8049	tags=33%, list=26%, signal=25%	PIGA/PIGW/GPLD1/PIGS/PIGU/GPAA1/PIGO/PIGM
KEGG_BASE_EXCISION_REPAIR	KEGG_BASE_EXCISION_REPAIR	KEGG_BASE_EXCISION_REPAIR	34	0.190816	0.694518	0.937759	1	0.713073	7453	tags=32%, list=24%, signal=25%	NEIL3/FEN1/TDG/PARP4/UNG/PCNA/HMGB1P1/PARP1/POLE3/APEX2/POLD3
KEGG_FC_EPSILON_RI_SIGNALING_PATHWAY	KEGG_FC_EPSILON_RI_SIGNALING_PATHWAY	KEGG_FC_EPSILON_RI_SIGNALING_PATHWAY	76	-0.192938	-0.663878	0.947743	1	0.713073	3943	tags=12%, list=13%, signal=10%	PLA2G6/PLA2G2A/IL5/JMJD7-PLA2G4B/PLA2G4B/PLA2G1B/FCER1A/IL4/PLA2G2C
KEGG_MAPK_SIGNALING_PATHWAY	KEGG_MAPK_SIGNALING_PATHWAY	KEGG_MAPK_SIGNALING_PATHWAY	252	-0.190226	-0.745112	0.948798	1	0.713073	7244	tags=18%, list=23%, signal=14%	MAPK8IP1/TGFB2/GADD45A/FGF22/GADD45B/IKBKB/FGF8/RASGRP1/NTRK2/HSPA2/TGFB3/MAPK8IP3/BDNF/MAP3K1/NTF4/FGFR3/DUSP4/MAP3K12/NTRK1/RASGRP2/PLA2G6/PLA2G2A/NFATC4/JUND/PTPN5/JUN/FGF17/JMJD7-PLA2G4B/CACNA2D3/DUSP1/PLA2G4B/GADD45G/CACNA2D2/NR4A1/PLA2G1B/CACNB2/CACNA1D/FGF19/FGF20/CACNA1G/PLA2G2C/CACNA1F/FOS/MAPT/FGF10
KEGG_RIBOFLAVIN_METABOLISM	KEGG_RIBOFLAVIN_METABOLISM	KEGG_RIBOFLAVIN_METABOLISM	14	0.224088	0.620587	0.954545	1	0.713073	7365	tags=43%, list=24%, signal=33%	MTMR2/ENPP1/MTMR6/RFK/FLAD1/ACP1
KEGG_THYROID_CANCER	KEGG_THYROID_CANCER	KEGG_THYROID_CANCER	29	0.192703	0.671494	0.969349	1	0.713073	6296	tags=28%, list=20%, signal=22%	CDH1/MAPK1/NRAS/MAP2K1/KRAS/TPM3/CCDC6/TFG
KEGG_COLORECTAL_CANCER	KEGG_COLORECTAL_CANCER	KEGG_COLORECTAL_CANCER	62	0.174153	0.713745	0.969697	1	0.713073	6375	tags=24%, list=21%, signal=19%	BIRC5/TGFBR1/MAPK10/CYCS/PIK3CG/MAPK1/MAP2K1/KRAS/MSH6/CASP3/PIK3CA/GSK3B/PIK3CB/PIK3R5/MSH2
KEGG_PANTOTHENATE_AND_COA_BIOSYNTHESIS	KEGG_PANTOTHENATE_AND_COA_BIOSYNTHESIS	KEGG_PANTOTHENATE_AND_COA_BIOSYNTHESIS	16	0.19768	0.56275	0.979866	1	0.713073	679	tags=6%, list=2%, signal=6%	BCAT1
KEGG_NOTCH_SIGNALING_PATHWAY	KEGG_NOTCH_SIGNALING_PATHWAY	KEGG_NOTCH_SIGNALING_PATHWAY	47	0.173972	0.677056	0.985075	1	0.713073	8272	tags=28%, list=27%, signal=20%	DTX4/RBPJL/DLL3/ADAM17/HDAC2/NOTCH1/MAML2/JAG1/NOTCH2/DVL3/EP300/KAT2B/NUMBL
KEGG_GLYCEROPHOSPHOLIPID_METABOLISM	KEGG_GLYCEROPHOSPHOLIPID_METABOLISM	KEGG_GLYCEROPHOSPHOLIPID_METABOLISM	69	-0.173031	-0.586013	0.985542	1	0.713073	4919	tags=13%, list=16%, signal=11%	CHPT1/CHKB/PLA2G6/PLA2G2A/JMJD7-PLA2G4B/PLA2G4B/PLA2G1B/GPD1/PLA2G2C
KEGG_HUNTINGTONS_DISEASE	KEGG_HUNTINGTONS_DISEASE	KEGG_HUNTINGTONS_DISEASE	162	0.15785	0.763646	0.988636	1	0.713073	8061	tags=30%, list=26%, signal=23%	CLTC/CLTCL1/PLCB1/TAF4B/PLCB4/DNAH3/NDUFB9/SOD2/POLR2K/GRIN2B/CYCS/TAF4/CREB3L2/CYC1/TGM2/VDAC1/SLC25A5/HDAC2/POLR2C/PLCB3/CREB3L1/POLR2B/CASP3/SDHC/NDUFS1/POLR2D/VDAC2/UQCRB/TBPL1/COX5A/NDUFB5/POLR2F/UQCRFS1/APAF1/NDUFB3/AP2M1/PPID/NDUFA4L2/COX7B/SDHA/UQCRH/TFAM/VDAC3/NDUFA9/EP300/CASP8/SOD1/NDUFS2/NDUFC2
KEGG_VASOPRESSIN_REGULATED_WATER_REABSORPTION	KEGG_VASOPRESSIN_REGULATED_WATER_REABSORPTION	KEGG_VASOPRESSIN_REGULATED_WATER_REABSORPTION	42	0.157888	0.602397	0.990868	1	0.713073	6006	tags=21%, list=19%, signal=17%	AQP3/PRKX/DYNC1LI2/CREB3L2/DYNC1I1/NSF/CREB3L1/ADCY3/DYNC1H1
KEGG_INSULIN_SIGNALING_PATHWAY	KEGG_INSULIN_SIGNALING_PATHWAY	KEGG_INSULIN_SIGNALING_PATHWAY	133	-0.169611	-0.628194	0.992231	1	0.713073	903	tags=17%, list=3%, signal=16%	SLC2A4/MKNK2/IRS1/PHKG1/IKBKB/SOCS3/PHKG2/PKLR/ACACB/PRKAA2/PYGM/FBP1/GCK/GYS2/PCK1/SOCS2/LIPE/SHC2/CALML6/CALML3/G6PC2/IRS4
KEGG_OXIDATIVE_PHOSPHORYLATION	KEGG_OXIDATIVE_PHOSPHORYLATION	KEGG_OXIDATIVE_PHOSPHORYLATION	111	0.154583	0.721241	1	1	0.713073	8236	tags=26%, list=26%, signal=19%	ATP6V0A4/ATP12A/ATP6V1C2/NDUFB9/ATP6V1C1/ATP6V0D2/CYC1/PPA1/ATP6V1A/SDHC/NDUFS1/UQCRB/ATP6V1B2/COX5A/NDUFB5/UQCRFS1/ATP6V0A2/NDUFB3/NDUFA4L2/COX7B/SDHA/UQCRH/NDUFA9/ATP6V1E1/ATP6V1H/COX10/NDUFS2/NDUFC2/ATP6V0D1
KEGG_SNARE_INTERACTIONS_IN_VESICULAR_TRANSPORT	KEGG_SNARE_INTERACTIONS_IN_VESICULAR_TRANSPORT	KEGG_SNARE_INTERACTIONS_IN_VESICULAR_TRANSPORT	38	-0.123541	-0.377212	1	1	0.713073	2613	tags=21%, list=8%, signal=19%	STX8/STX18/USE1/STX4/VAMP1/VAMP2/SNAP25/STX1B
