# Supplementary material for: Cancer-associated fibroblasts-derived lncRNA signature as a putative biomarker in breast cancer
Source: Front Oncol. 2022 Nov 2;12:1028664. doi: 10.3389/fonc.2022.1028664 (PMC9667072; doi:10.3389/fonc.2022.1028664)
Supplement: Table S7 — Inferred IC50 values of 198 drugs in patients with TCGA-BRCA gene expression profile. [file Table_7.xlsx]

## Sheet: Sheet1
Table S7. Inferred IC50 values of 198 drugs in patients with TCGA-BRCA gene expression profile.
ID	FCs	Pva	FDR
Camptothecin_1003	0.258135	0.000957793	0.152289
Vinblastine_1004	0.136911	0.0803559	1
Cisplatin_1005	-0.0519165	0.962736	1
Cytarabine_1006	0.194938	0.00305922	0.458883
Docetaxel_1007	0.0551664	0.361371	1
Gefitinib_1010	-0.120816	0.000835114	0.133618
Navitoclax_1011	0.00352175	0.148116	1
Vorinostat_1012	0.0586555	0.0113696	1
Nilotinib_1013	0.117177	0.00028112	0.0475092
Olaparib_1017	-0.0161359	0.945615	1
Axitinib_1021	0.0715793	0.00270242	0.408066
AZD7762_1022	-0.172621	0.245141	1
SB216763_1025	-0.00718556	0.124955	1
KU-55933_1030	-0.136382	3.53684e-06	0.000668463
Afatinib_1032	-0.0901028	0.00346361	0.516079
Staurosporine_1034	0.00609385	0.290014	1
PLX-4720_1036	0.137943	0.144115	1
NU7441_1038	-0.0705409	0.0192609	1
Doramapimod_1042	-0.0113668	0.202558	1
Wee1 Inhibitor_1046	0.00815181	0.0875009	1
Nutlin-3a (-)_1047	0.311378	3.94021e-05	0.00705298
Mirin_1048	0.136344	3.62429e-05	0.00652372
PD173074_1049	-0.0033678	0.841229	1
ZM447439_1050	-0.062493	0.155662	1
Alisertib_1051	0.252529	0.0147475	1
RO-3306_1052	-0.0104826	0.359843	1
MK-2206_1053	0.204913	0.00113668	0.179596
Palbociclib_1054	0.212093	0.000401383	0.0662283
Dactolisib_1057	0.219021	0.00488378	0.713117
Pictilisib_1058	0.121638	0.175296	1
AZD8055_1059	0.0238639	0.0126985	1
PD0325901_1060	0.0556224	0.756525	1
Obatoclax Mesylate_1068	0.0617573	0.0568621	1
5-Fluorouracil_1073	0.158588	0.0697625	1
Dasatinib_1079	0.0183603	0.440231	1
Paclitaxel_1080	0.0476417	0.348314	1
Crizotinib_1083	0.0294165	0.117335	1
Rapamycin_1084	0.127829	0.0209741	1
Sorafenib_1085	0.152828	0.000229249	0.0392015
BI-2536_1086	-0.0984076	0.00033644	0.0561855
Irinotecan_1088	0.414226	8.3159e-06	0.00155507
Oxaliplatin_1089	0.21295	6.0739e-06	0.00114189
BMS-536924_1091	0.0952281	0.108007	1
GSK1904529A_1093	0.126191	1.91134e-05	0.00347863
Tozasertib_1096	0.116593	0.00818127	1
PF-4708671_1129	-0.0339004	0.934719	1
PRIMA-1MET_1131	0.354486	1.72968e-10	3.40748e-08
Erlotinib_1168	-0.143316	0.000467654	0.0766952
Niraparib_1177	0.160723	0.000625925	0.102026
MK-1775_1179	-0.0431319	0.66366	1
Dinaciclib_1180	0.0165203	0.788161	1
Gemcitabine_1190	0.336007	0.166272	1
Bortezomib_1191	-0.101448	0.0846427	1
GSK269962A_1192	0.0490272	0.0428923	1
SB505124_1194	-0.0144355	0.00425619	0.629916
Tamoxifen_1199	-0.0624416	0.0996298	1
Fulvestrant_1200	0.0505489	0.142752	1
EPZ004777_1237	0.0197928	0.843974	1
YK-4-279_1239	-0.0114823	0.735239	1
Daporinad_1248	0.299032	0.000672849	0.108699
BMS-345541_1249	0.176933	1.71401e-05	0.00313664
AZ960_1250	0.0692393	0.147728	1
Talazoparib_1259	0.05556	0.32565	1
XAV939_1268	-0.00187275	0.422239	1
Trametinib_1372	0.125287	0.711018	1
Dabrafenib_1373	0.0572072	0.337339	1
Temozolomide_1375	-0.0315666	0.703896	1
AZD5438_1401	-0.0649714	0.854436	1
IAP_5620_1428	0.066771	0.247832	1
AZD2014_1441	0.13657	0.00266689	0.405367
AZD1208_1449	-0.000643057	0.373665	1
AZD1332_1463	0.153438	2.27649e-06	0.000437086
Ruxolitinib_1507	0.056816	0.607507	1
Linsitinib_1510	0.0304788	0.525454	1
Epirubicin_1511	0.247246	0.0121645	1
Cyclophosphamide_1512	-0.0395758	0.158543	1
Pevonedistat_1529	0.11442	0.00142187	0.223234
Sapitinib_1549	-0.248883	3.33983e-06	0.000637908
Uprosertib_1553	0.344621	7.32047e-05	0.0128108
LCL161_1557	-0.0175257	0.702673	1
Lapatinib_1558	-0.289393	8.4957e-07	0.000163967
Luminespib_1559	0.222813	0.384336	1
Alpelisib_1560	-0.00399045	0.0855665	1
Taselisib_1561	0.0573593	0.267973	1
EPZ5676_1563	0.010067	0.647746	1
SCH772984_1564	0.00231803	0.602991	1
IWP-2_1576	0.0380571	0.183289	1
Leflunomide_1578	0.111097	5.25289e-05	0.00929762
Entinostat_1593	-0.11406	0.0133498	1
OSI-027_1594	-0.0239901	0.745352	1
LGK974_1598	-0.0191638	0.842681	1
VE-822_1613	-0.0881625	0.271835	1
WZ4003_1614	0.0510257	0.896028	1
CZC24832_1615	-0.034673	0.0489843	1
AZD5582_1617	-0.0767122	0.857712	1
GSK2606414_1618	0.118604	0.0058235	0.838584
PFI3_1620	-0.0296043	0.0577929	1
PCI-34051_1621	0.144551	0.00016629	0.0289345
Wnt-C59_1622	0.0938552	0.00148578	0.231782
I-BET-762_1624	0.00174262	0.90793	1
RVX-208_1625	-0.06007	0.0049528	0.718157
OTX015_1626	0.0903524	0.207211	1
GSK343_1627	0.041617	0.433691	1
ML323_1629	0.0538969	0.0133511	1
Entospletinib_1630	0.0893699	0.192006	1
PRT062607_1631	0.113618	0.0115244	1
Ribociclib_1632	0.00364491	0.582077	1
AGI-6780_1634	-0.0063085	0.782281	1
Picolinici-acid_1635	0.00880827	0.505451	1
AZD5153_1706	0.164551	0.00028909	0.0485671
CDK9_5576_1708	0.0281216	0.248168	1
CDK9_5038_1709	0.0831535	0.0859398	1
Eg5_9814_1712	0.253221	0.000211287	0.0365527
ERK_2440_1713	0.171295	0.00253225	0.387434
ERK_6604_1714	0.05921	0.398863	1
IRAK4_4710_1716	-0.0384352	0.0857742	1
JAK1_8709_1718	0.123356	0.008201	1
AZD5991_1720	-0.184359	0.0201537	1
PAK_5339_1730	0.0587864	0.0410472	1
TAF1_5496_1732	0.00371416	0.571558	1
ULK1_4989_1733	-0.0344749	0.857695	1
VSP34_8731_1734	0.0110076	0.568551	1
Selumetinib_1736	0.0708172	0.727603	1
IGF1R_3801_1738	0.274992	0.00485114	0.713117
JAK_8517_1739	0.121308	0.0059183	0.846317
AZD4547_1786	0.0403885	0.367957	1
Ibrutinib_1799	-0.253397	5.99502e-05	0.0105512
Zoledronate_1802	0.0287569	0.665946	1
Acetalax_1804	-0.0499024	0.496504	1
Oxaliplatin_1806	0.21972	2.3937e-05	0.0043326
Carmustine_1807	-0.0383215	0.0505815	1
Topotecan_1808	0.282451	4.89911e-05	0.00872041
Teniposide_1809	0.273233	0.000227223	0.0390824
Mitoxantrone_1810	0.274272	0.000350115	0.0581191
Dactinomycin_1811	0.226394	1.01803e-05	0.00188335
Fludarabine_1813	0.027317	0.963571	1
Nelarabine_1814	-0.030399	0.119863	1
Fulvestrant_1816	0.101992	9.14966e-06	0.00170184
Vincristine_1818	0.280143	0.0163653	1
Docetaxel_1819	0.0968111	0.656798	1
Podophyllotoxin bromide_1825	0.0703429	0.22611	1
Dihydrorotenone_1827	0.026518	0.193288	1
Gallibiscoquinazole_1830	0.0476672	0.0361788	1
Elephantin_1835	0.226817	3.55123e-09	6.92489e-07
Sinularin_1838	0.0714032	0.151641	1
Sabutoclax_1849	0.237849	1.41366e-11	2.79905e-09
LY2109761_1852	0.0739295	0.772325	1
OF-1_1853	0.0808323	0.397201	1
MN-64_1854	-0.0737855	0.039524	1
KRAS (G12C) Inhibitor-12_1855	0.284295	3.40615e-06	0.000647169
MG-132_1862	-0.0500378	0.0947437	1
BDP-00009066_1866	0.0769212	0.0460885	1
Buparlisib_1873	0.0544661	0.887782	1
Ulixertinib_1908	0.126066	0.0834705	1
Venetoclax_1909	-0.0361155	0.117269	1
ABT737_1910	-0.152733	0.154741	1
Dactinomycin_1911	0.206777	0.000670983	0.108699
Afuresertib_1912	0.217669	0.00766872	1
AGI-5198_1913	-0.0503305	0.281449	1
AZD3759_1915	-0.0679566	0.113982	1
AZD5363_1916	0.240019	0.253117	1
AZD6738_1917	-0.056461	0.50162	1
AZD8186_1918	0.0984037	0.807078	1
Osimertinib_1919	-0.0344369	0.043877	1
Cediranib_1922	0.0693109	0.0167277	1
Ipatasertib_1924	0.199549	0.00714282	1
GDC0810_1925	-0.0105936	0.811974	1
GNE-317_1926	0.0986573	0.131181	1
GSK2578215A_1927	-0.0223249	0.324823	1
I-BRD9_1928	0.00388128	0.319561	1
Telomerase Inhibitor IX_1930	0.216393	7.1313e-09	1.38347e-06
MIRA-1_1931	0.0571435	0.375376	1
NVP-ADW742_1932	0.0971234	0.153888	1
P22077_1933	0.0929154	0.060345	1
Savolitinib_1936	-0.106281	0.0128929	1
UMI-77_1939	-0.0560031	0.0900327	1
WIKI4_1940	-0.0865241	0.00691885	0.982477
Sepantronium bromide_1941	0.0405442	0.0849931	1
MIM1_1996	-0.0160217	0.645886	1
WEHI-539_1997	-0.174153	0.00223132	0.343624
BPD-00008900_1998	-0.0384648	0.214973	1
Foretinib_2040	0.112744	0.0490811	1
BIBR-1532_2043	0.0309989	0.45484	1
Pyridostatin_2044	0.205749	4.13739e-10	8.10928e-08
AMG-319_2045	0.0272389	0.678423	1
MK-8776_2046	-0.293595	1.3045e-05	0.00240028
Ulixertinib_2047	0.0353767	0.287718	1
Vinorelbine_2048	0.169538	0.0656662	1
VX-11e_2096	0.0764736	0.206391	1
Uprosertib_2106	0.379662	0.000240434	0.0408738
LJI308_2107	-0.0293433	0.204456	1
AZ6102_2109	0.099987	0.0248212	1
GSK591_2110	0.0540702	0.362009	1
VE821_2111	0.0518588	0.164515	1
AZD6482_2169	0.0212735	0.136341	1
AT13148_2170	0.176642	0.0488014	1
BMS-754807_2171	0.22616	0.00149653	0.231962
JQ1_2172	0.0165232	0.251243	1
